# Supplementary material for: Integrative Analysis of Transcriptome and GWAS Data to Identify the Hub Genes Associated With Milk Yield Trait in Buffalo
Source: Front Genet. 2019 Feb 5;10:36. doi: 10.3389/fgene.2019.00036 (PMC6371051; doi:10.3389/fgene.2019.00036)
Supplement: TABLE S1 — Primer list of RT-qPCR. [file Table_1.xlsx]

## Sheet: Sheet1
Table S1. list of the primers for qRT_PCR
hub gene	Forward primer	Reverse primer	Annealing temperature (°C)	length
BNIPL	AGCTGTGCTGCTTTAGCTGT	AGACGTGACTACTGACGGGA	60	197
TUBA1C	CTGATGTATGCCAAGCGTGC	AGATAAGGCTACAGTGTGCAG	60	234
C2CD4B	GGGCATATCATGCGAGTGTG	TTTGCCGGTAGAGGGAGAAC	60	206
DCP1B	TGACCAAGGCCAAAGACGAG	ATCGGCTTGATGAGGTTGGG	60	106
MAP3K5	AGTTGCACCTGCCTGAATCC	GGAGCCCCAAGGAATGATGT	60	258
PDCD11	ACATCTTCGAGCGGGTCATT	AATAGAGCCCTCGAGCAACAG	60	257
SRGAP1	GGAGCTTTACCAGTCCAAGAGG	TCGCCGCTGATGTCTTTCT	60	230
GDPD5	GATTGTGGCAGGACAGTTTG	CAATGAGGGCAGGTTTGG	60	164
BARX2	GGTGAGGGTGGGCAGATAAG	GACGGCAACTGAATCAAGCG	60	156
SCARA3	AGCGCATCAGCCAAAATTCC	TGCCAATCTCGATCTCGTGG	60	213
CTU2	ACACACTGAAGGAGGTTGCCT	ATGTGAGGTCTGAGCCCCAAAAG	60	299
RPL27A	GTGGCATGCATCATCACAGG	TCGGGCAGAAACTCTGGTTC	60	108
GAPDH	ACTTTGGCATCGTGGAGGGACTT	TTCTCCAGGCGGCAGGTCAG	58	253
