# Supplementary material for: Integrative Analysis of Transcriptome and GWAS Data to Identify the Hub Genes Associated With Milk Yield Trait in Buffalo
Source: Front Genet. 2019 Feb 5;10:36. doi: 10.3389/fgene.2019.00036 (PMC6371051; doi:10.3389/fgene.2019.00036)
Supplement: TABLE S2 — Describes of sequencing data for the eight mammary gland tissues. [file Table_2.xlsx]

## Sheet: Sheet1
Table S2. Description of the sequencing data in the 8 buffalo mammary gland tissues
Sample	Code	Total Raw Reads(M)	Total Clean Reads(M)	Total Clean Bases(Gb)	Clean Reads Q20(%)	Clean Reads Q30(%)	Clean Reads Ratio(%)	Total MappingRatio	Uniquely MappingRatio
B1276_7A	D7_1	21.4	21.07	1.05	97.52	89.95	98.48	0.9187	0.7704
B1194_7B	D7_2	23.25	22.78	1.14	97.34	89.48	98	0.9144	0.7631
B4310_50A	D50_1	23.51	22.99	1.15	97.18	89.08	97.82	0.9136	0.7563
B4582_50B	D50_2	23.13	22.71	1.14	97.34	89.4	98.17	0.9118	0.747
B2146_140A	D140_1	23.01	22.55	1.13	97.21	88.98	98.03	0.9032	0.7339
B0010_140B	D140_2	22.84	22.49	1.12	97.49	89.66	98.44	0.8967	0.7287
B1064_280A	D280_1	21.38	21.08	1.05	97.57	89.9	98.63	0.9129	0.7504
B1270_280B	D280_2	21.84	21.46	1.07	96.96	88.39	98.25	0.8998	0.7336
