# Supplementary material for: Integrative Analysis of Transcriptome and GWAS Data to Identify the Hub Genes Associated With Milk Yield Trait in Buffalo
Source: Front Genet. 2019 Feb 5;10:36. doi: 10.3389/fgene.2019.00036 (PMC6371051; doi:10.3389/fgene.2019.00036)
Supplement: TABLE S3 — List of the NSGG using the gene-based association analysis. [file Table_3.xlsx]

## Sheet: NGSS
Table S3. The results of gene-based assocication analysis in buffalo GWAS data using MAGMA
Gene_id	CHR	START	STOP	NSNPS	NPARAM	N	ZSTAT	P_JOINT	P_SNPWISE_MEAN	P_SNPWISE_TOP1	P_PCREG
102388985	1	171509968	171526188	1	1	935	3.3014	0.00048095	0.00048094	0.00048094	0.00048095
102415554	1	182212920	182913708	19	16	935	3.2033	0.00067942	0.00853	0.012704	0.00012748
112587598	1	182237247	182252318	1	1	935	3.135	0.00085935	0.00085935	0.00085935	0.00085935
102396924	1	98805544	98875974	2	2	935	3.0384	0.0011892	0.0053045	0.0022847	0.00023224
112587752	1	156489192	156504264	1	1	935	3.0173	0.0012751	0.0012751	0.0012751	0.0012751
102394497	1	91573448	91679550	2	2	935	3.0122	0.0012969	0.0028663	0.00069038	0.0015403
102398372	1	110162140	110220205	1	1	935	2.8742	0.0020252	0.0020252	0.0020252	0.0020252
112587433	1	110175011	110190146	1	1	935	2.8742	0.0020252	0.0020252	0.0020252	0.0020252
102412876	1	186858737	186947949	2	2	935	2.8473	0.0022043	0.0077785	0.0041042	0.00049656
112583988	1	67357748	67375008	1	1	935	2.763	0.0028633	0.0028633	0.0028633	0.0028633
102393898	1	160708702	160746546	2	2	935	2.7528	0.0029547	0.0070628	0.0017222	0.0026991
102411932	1	170954835	171087233	4	3	935	2.7219	0.003245	0.017082	0.00066686	0.0051346
102414305	1	103705222	104588320	27	20	935	2.7142	0.003322	0.063843	0.0067891	0.0019733
112587553	1	73137947	73153019	1	1	935	2.6753	0.0037335	0.0037334	0.0037334	0.0037335
102405159	1	183023806	183097779	2	2	935	2.6196	0.0044013	0.0089583	0.0026391	0.0045539
112587358	1	51489063	51504167	1	1	935	2.5892	0.0048106	0.0048106	0.0048106	0.0048106
112583399	1	19319060	19576693	6	5	935	2.5216	0.0058415	0.049685	0.0061382	0.0018993
102406748	1	59983591	60566950	12	8	935	2.4783	0.0066013	0.11042	0.016158	0.0012139
112587452	1	174125734	174140867	1	1	935	2.4169	0.007826	0.007826	0.007826	0.007826
102392990	1	55383504	55406610	1	1	935	2.4152	0.0078632	0.0078632	0.0078632	0.0078632
112586458	1	174056429	174171581	3	3	935	2.3945	0.008322	0.022441	0.019015	0.0023626
102405348	1	126507551	126534476	1	1	935	2.3879	0.0084715	0.0084715	0.0084715	0.0084715
112582986	1	16285127	16315116	1	1	935	2.376	0.0087498	0.0087498	0.0087498	0.0087498
102392395	1	134622562	134817427	6	5	935	2.3694	0.0089091	0.037944	0.006426	0.011042
102402153	1	153545794	153985981	12	10	935	2.3628	0.0090675	0.052207	0.0042969	0.01634
102412595	1	141638101	141724314	3	2	935	2.358	0.0091865	0.058038	0.0049296	0.0045902
102414113	1	54553664	54687272	3	3	935	2.3426	0.0095742	0.025587	0.0039438	0.01272
102397855	1	19889621	20065899	4	3	935	2.2974	0.010797	0.044874	0.04271	0.0012523
102414672	1	171309130	171522894	5	4	935	2.2817	0.011252	0.053363	0.0024024	0.024437
102390057	1	192847098	192885305	1	1	935	2.2754	0.011441	0.011441	0.011441	0.011441
102401674	1	174100826	174146806	2	2	935	2.2635	0.011801	0.050307	0.011103	0.0044933
102397537	1	19925965	19942336	1	1	935	2.2324	0.012796	0.012796	0.012796	0.012796
102397324	1	156450518	156717085	10	8	935	2.1907	0.014237	0.072499	0.0075856	0.020664
102401979	1	193871436	194016304	3	3	935	2.1785	0.014684	0.040022	0.0069363	0.021311
102405613	1	6619160	7239359	19	12	935	2.1382	0.01625	0.2034	0.022409	0.0061368
102389741	1	98739021	98771663	1	1	935	2.133	0.016463	0.016463	0.016463	0.016463
102397245	1	190387063	190433272	1	1	935	2.1327	0.016474	0.016474	0.016474	0.016474
102404513	1	182944349	183016969	3	3	935	2.1091	0.017467	0.017237	0.027045	0.015481
102403976	1	119494160	120114669	15	12	935	2.0968	0.018004	0.057759	0.03103	0.010527
102404179	1	132391102	132430232	1	1	935	2.0953	0.018072	0.018072	0.018072	0.018072
102405764	1	199965477	200077173	3	2	935	2.0815	0.018696	0.12881	0.099414	0.0010922
102405388	1	111646927	111732714	2	2	935	2.0666	0.019386	0.026611	0.016137	0.019516
102416600	1	156890235	156908463	1	1	935	2.0652	0.019454	0.019454	0.019454	0.019454
102411282	1	125682101	125920413	4	3	935	2.0642	0.019499	0.020544	0.033591	0.015861
102389500	1	162091535	162148475	1	1	935	2.037	0.020825	0.020825	0.020825	0.020825
112587442	1	162124609	162139740	1	1	935	2.037	0.020825	0.020825	0.020825	0.020825
102410056	1	169565879	170229294	17	11	935	2.0315	0.0211	0.13737	0.034935	0.010986
102401024	1	101566376	101595607	1	1	935	2.0273	0.021318	0.021318	0.021318	0.021318
102415349	1	67257759	67369111	4	3	935	2.0177	0.021811	0.046132	0.010546	0.029211
102392114	1	82971584	83048479	2	2	935	2.0091	0.022263	0.038047	0.011862	0.029029
102402754	1	180088298	180138787	2	2	935	2.0065	0.022399	0.029969	0.014629	0.029408
102394914	1	166892687	167035372	5	4	935	1.993	0.023132	0.026623	0.049738	0.015435
102403763	1	109084825	109128690	1	1	935	1.9921	0.023183	0.023183	0.023183	0.023183
102392660	1	55346541	55399413	2	2	935	1.9898	0.023305	0.051669	0.01033	0.027414
102404601	1	115818431	115858016	1	1	935	1.9768	0.024033	0.024033	0.024033	0.024033
102415302	1	196786545	196851240	2	2	935	1.9687	0.024491	0.032736	0.028116	0.017908
102412005	1	201793049	201904582	2	2	935	1.9546	0.025318	0.069002	0.01501	0.021574
102395399	1	102971614	103093457	2	2	935	1.9402	0.026179	0.052279	0.012896	0.030933
102403766	1	153385465	153442430	2	2	935	1.9374	0.026347	0.032078	0.030735	0.021592
112583811	1	45799120	45896546	2	2	935	1.9279	0.026937	0.026382	0.036934	0.021411
102404277	1	7831202	7862595	2	2	935	1.9019	0.02859	0.061963	0.050033	0.0097084
102400825	1	194395005	194739146	12	10	935	1.892	0.029245	0.034419	0.056	0.02842
102416004	1	51873419	51901120	1	1	935	1.8919	0.029253	0.029253	0.029253	0.029253
102409281	1	11293795	11401587	2	2	935	1.8885	0.029477	0.054338	0.015449	0.033752
112587565	1	130977597	130992668	1	1	935	1.8843	0.02976	0.02976	0.02976	0.02976
112587112	1	197554171	197579042	1	1	935	1.867	0.030948	0.030948	0.030948	0.030948
102395501	1	85756799	86805165	33	21	935	1.8592	0.031502	0.5259	0.0073785	0.045749
102394949	1	161968169	162031631	1	1	935	1.8401	0.032877	0.032877	0.032877	0.032877
102404101	1	83041449	83138975	2	2	935	1.8358	0.033191	0.098519	0.049365	0.010017
102405271	1	10708437	10837112	3	3	935	1.8316	0.033509	0.13048	0.029889	0.015242
112584503	1	96816576	96833810	1	1	935	1.8183	0.034511	0.034511	0.034511	0.034511
102414906	1	26346981	26383670	2	2	935	1.814	0.034836	0.043712	0.025769	0.041343
102404106	1	153279504	153320665	2	2	935	1.8015	0.035809	0.021791	0.072748	0.033832
112586255	1	169294702	169343399	2	2	935	1.788	0.036891	0.044741	0.033416	0.037163
112587435	1	156060594	156075720	1	1	935	1.783	0.037291	0.037291	0.037291	0.037291
112586631	1	182974404	182989879	1	1	935	1.7813	0.037435	0.037401	0.037401	0.037503
102400415	1	22602899	23763126	34	20	935	1.7801	0.037532	0.294	0.14429	0.0046261
102397621	1	184696859	185557337	27	19	935	1.7799	0.037544	0.14058	0.038842	0.029336
102413366	1	137715447	138695613	34	22	935	1.7584	0.039344	0.25603	0.18286	0.0077309
102390571	1	111837350	111909201	2	2	935	1.7581	0.039365	0.026682	0.067244	0.037789
102402743	1	175328035	175453342	1	1	935	1.7569	0.039466	0.039466	0.039466	0.039466
102410604	1	141742390	141839879	2	2	935	1.7364	0.041251	0.05706	0.027559	0.048683
102404576	1	126520151	126697736	5	4	935	1.7284	0.041954	0.086734	0.039032	0.032969
102409625	1	11118051	11305151	4	3	935	1.7267	0.042114	0.06068	0.035664	0.041262
112587747	1	153275033	153290105	1	1	935	1.7246	0.042304	0.042304	0.042304	0.042304
102393505	1	188913450	188979496	2	2	935	1.7231	0.042435	0.065081	0.02405	0.058211
102400724	1	101230290	101303002	2	2	935	1.7088	0.043745	0.039978	0.052686	0.043607
102403968	1	7851934	7890906	2	2	935	1.6924	0.045285	0.041361	0.055478	0.043933
102401492	1	183124173	183405065	7	6	935	1.6894	0.045573	0.030853	0.13531	0.03856
102407958	1	111427736	111532386	2	2	935	1.6846	0.04603	0.079585	0.024575	0.054991
112583495	1	21514755	21554521	1	1	935	1.6832	0.046167	0.046167	0.046167	0.046167
102402469	1	14159265	14807677	18	12	935	1.6725	0.047211	0.36722	0.011447	0.080011
112587394	1	154970364	154985469	1	1	935	1.655	0.048965	0.048965	0.048965	0.048965
112585766	1	154977659	155003389	1	1	935	1.655	0.048965	0.048965	0.048965	0.048965
102415143	1	188270027	188313379	1	1	935	1.651	0.049372	0.049372	0.049372	0.049372
102412055	2	94543148	94589033	1	1	935	3.5196	0.00021606	0.00021606	0.00021606	0.00021606
102401183	2	138296571	138392079	3	3	935	3.2002	0.00068662	0.0043294	0.00015797	0.00099732
102397531	2	55642852	55659000	1	1	935	3.1263	0.00088504	0.00088504	0.00088504	0.00088504
102414611	2	187937489	187976163	1	1	935	3.0282	0.0012301	0.0012301	0.0012301	0.0012301
102415654	2	33788547	34215848	9	7	935	2.9809	0.0014371	0.014444	0.00088097	0.0016389
102407987	2	139058163	139157508	2	2	935	2.9435	0.0016228	0.0031612	0.00091475	0.0020121
102416200	2	33484805	33851178	10	8	935	2.8809	0.0019828	0.077962	0.001171	0.001132
112582921	2	153957965	153979691	1	1	935	2.8112	0.0024675	0.0024675	0.0024675	0.0024675
102403839	2	148184842	148305508	2	2	935	2.6202	0.0043936	0.0091876	0.0024874	0.0052884
102409778	2	26982015	27005200	1	1	935	2.6195	0.0044026	0.0044026	0.0044026	0.0044026
102396548	2	87470026	87595187	3	3	935	2.4764	0.0066359	0.011342	0.0056746	0.0066092
102414733	2	36577128	36593536	1	1	935	2.4609	0.0069288	0.0069288	0.0069288	0.0069288
102413424	2	36586380	36621923	1	1	935	2.4609	0.0069288	0.0069288	0.0069288	0.0069288
112583043	2	112682429	112697535	1	1	935	2.3139	0.010336	0.010309	0.010309	0.010391
102389407	2	27181101	27269437	4	3	935	2.2633	0.01181	0.010191	0.023342	0.011181
102414439	2	23389348	23405294	1	1	935	2.2073	0.013645	0.013628	0.013628	0.013679
102408523	2	23402049	23417975	1	1	935	2.2073	0.013645	0.013628	0.013628	0.013679
102402323	2	35607453	35660180	1	1	935	2.1862	0.014402	0.014402	0.014402	0.014402
102401997	2	35645706	35669878	1	1	935	2.1862	0.014402	0.014402	0.014402	0.014402
102406888	2	157302163	157433994	1	1	935	2.1736	0.014868	0.014868	0.014868	0.014868
102402419	2	44817722	44838170	1	1	935	2.1298	0.016593	0.016593	0.016593	0.016593
102401900	2	44824190	44854072	1	1	935	2.1298	0.016593	0.016593	0.016593	0.016593
102392911	2	118856873	120588785	42	27	935	2.0954	0.018067	0.26722	0.0046953	0.040714
102391290	2	88985742	89091797	4	3	935	2.0577	0.019809	0.05179	0.024451	0.010482
102415141	2	79609873	79733212	3	3	935	2.0573	0.019828	0.02265	0.038499	0.01253
102404387	2	41661558	41779847	4	3	935	2.0332	0.021016	0.016345	0.061511	0.013839
102395837	2	181386024	181437098	2	2	935	2.0285	0.021257	0.0316	0.012884	0.026296
102393610	2	54499741	54564295	1	1	935	2.0081	0.022315	0.022315	0.022315	0.022315
102401194	2	70500025	70791790	9	7	935	1.9821	0.023732	0.11259	0.012134	0.022817
102405644	2	44721090	44798272	2	2	935	1.9792	0.023896	0.027501	0.016393	0.035864
102399850	2	39237891	39260782	1	1	935	1.9526	0.025433	0.025433	0.025433	0.025433
102400187	2	39247279	39275022	1	1	935	1.9526	0.025433	0.025433	0.025433	0.025433
112578742	2	24876470	24897823	1	1	935	1.9422	0.026055	0.026055	0.026055	0.026055
102399644	2	24885731	24910239	1	1	935	1.9422	0.026055	0.026055	0.026055	0.026055
102406555	2	72039439	72062540	1	1	935	1.9371	0.026369	0.026369	0.026369	0.026369
102391531	2	179659389	179710998	1	1	935	1.9333	0.026602	0.026602	0.026602	0.026602
102407614	2	68083018	68190067	2	2	935	1.9326	0.026645	0.043856	0.014311	0.035021
102412492	2	16838713	16855732	1	1	935	1.9267	0.027011	0.027011	0.027011	0.027011
102402569	2	178931358	178946988	1	1	935	1.9128	0.027885	0.027885	0.027885	0.027885
102409735	2	94195428	94919959	18	14	935	1.8982	0.028834	0.27558	0.0033982	0.073422
102393873	2	183972068	184050830	1	1	935	1.8899	0.029384	0.029384	0.029384	0.029384
112583161	2	183994141	184009248	1	1	935	1.8899	0.029384	0.029384	0.029384	0.029384
102399216	2	174659566	174707316	1	1	935	1.8891	0.029441	0.029441	0.029441	0.029441
102398595	2	25746444	25770651	1	1	935	1.8605	0.03141	0.03141	0.03141	0.03141
102399130	2	25756310	25773684	1	1	935	1.8605	0.03141	0.03141	0.03141	0.03141
102399460	2	25758808	25777328	1	1	935	1.8605	0.03141	0.03141	0.03141	0.03141
102400440	2	25763361	25785439	1	1	935	1.8605	0.03141	0.03141	0.03141	0.03141
102398785	2	172630234	173001441	8	5	935	1.8425	0.032701	0.15175	0.072511	0.0079933
102398763	2	42166319	42237637	2	2	935	1.8331	0.033391	0.04349	0.023186	0.04196
102404582	2	12702359	12728636	1	1	935	1.8329	0.033407	0.033407	0.033407	0.033407
102391741	2	124088696	124171357	2	2	935	1.822	0.034225	0.028099	0.050249	0.030922
102411642	2	149360963	149378147	1	1	935	1.8184	0.034502	0.034502	0.034502	0.034502
102410662	2	169625284	169641726	1	1	935	1.8168	0.034623	0.034623	0.034623	0.034623
112582250	2	103950606	104257451	6	4	935	1.8151	0.034751	0.09846	0.075339	0.011531
102411004	2	77471862	77650408	5	4	935	1.81	0.035146	0.095325	0.012999	0.055478
102402455	2	181321508	181398451	3	3	935	1.8098	0.035162	0.080581	0.016423	0.042601
102403111	2	178898995	178968357	2	2	935	1.8016	0.035806	0.033315	0.045583	0.033802
112578497	2	148333546	148369808	2	2	935	1.7977	0.036108	0.038841	0.10388	0.013479
102412112	2	145636198	146794899	32	20	935	1.7781	0.037696	0.36495	0.0038378	0.16059
102397900	2	106368150	106512403	6	5	935	1.7636	0.038897	0.063051	0.28604	0.0055992
102389617	2	97441458	97467500	1	1	935	1.7575	0.039417	0.039417	0.039417	0.039417
102414840	2	901636	919014	1	1	935	1.7367	0.041221	0.041221	0.041221	0.041221
102403472	2	183530627	183595985	1	1	935	1.7293	0.041879	0.041879	0.041879	0.041879
102397784	2	37383774	37423800	1	1	935	1.716	0.043082	0.043082	0.043082	0.043082
102409702	2	74515951	74549704	2	2	935	1.7112	0.04352	0.031874	0.075953	0.036473
112583262	2	167559801	167574872	1	1	935	1.7059	0.044015	0.044015	0.044015	0.044015
112579401	2	8664879	8714851	2	2	935	1.6728	0.047182	0.085092	0.044452	0.031548
102409864	2	147533093	147748434	2	2	935	1.663	0.048157	0.08251	0.02614	0.055821
112583094	2	74279878	74295028	1	1	935	1.6573	0.048734	0.048734	0.048734	0.048734
112578405	2	36236144	36252644	1	1	935	1.6541	0.049053	0.049053	0.049053	0.049053
102399138	2	1874052	1916077	1	1	935	1.6497	0.049507	0.049507	0.049507	0.049507
112579111	2	1882623	1920305	1	1	935	1.6497	0.049507	0.049507	0.049507	0.049507
102400876	3	138299074	138325412	1	1	935	3.7988	7.27e-05	7.27e-05	7.27e-05	7.27e-05
102392346	3	63996310	64032216	1	1	935	3.642	0.00013525	0.00013525	0.00013525	0.00013525
102397814	3	77940611	79102717	32	21	935	3.5358	0.00020329	0.068314	0.00041774	0.00026632
102412063	3	138225796	138313941	2	2	935	3.4597	0.00027042	0.0011986	0.0001454	0.00018081
102390927	3	88262124	89391505	27	20	935	3.2753	0.00052768	0.041393	0.0040139	0.00010677
112583460	3	88257166	88290015	2	2	935	3.1983	0.0006913	0.0022658	0.00029788	0.00067713
102415091	3	123140220	123238832	4	3	935	3.0913	0.00099632	0.00090942	0.0039587	0.00068634
102406488	3	36457961	36495581	2	2	935	3.0726	0.001061	0.0018451	0.0011476	0.00074091
102390873	3	74340474	74399859	1	1	935	3.0664	0.0010832	0.0010832	0.0010832	0.0010832
112583989	3	169327195	169344395	1	1	935	2.9794	0.0014442	0.0014442	0.0014442	0.0014442
102394168	3	34417103	34456858	2	2	935	2.9213	0.0017429	0.009379	0.001449	0.00084927
102393838	3	34441207	34508941	3	3	935	2.8786	0.0019972	0.0048925	0.0021727	0.0013883
102403179	3	48587423	48634904	1	1	935	2.724	0.0032253	0.0032253	0.0032253	0.0032252
102395590	3	91212410	91336145	4	3	935	2.5897	0.0048031	0.0023439	0.011277	0.0092232
102402320	3	2714832	2795094	2	2	935	2.5708	0.0050738	0.0027788	0.019271	0.0031376
102414696	3	62958843	63084862	1	1	935	2.5698	0.0050882	0.0050882	0.0050882	0.0050882
102415278	3	122243777	122463114	5	4	935	2.4346	0.007454	0.0071148	0.048852	0.0031608
102400692	3	7713360	7749102	1	1	935	2.3708	0.008874	0.008874	0.008874	0.008874
112584093	3	7718245	7733347	1	1	935	2.3708	0.008874	0.008874	0.008874	0.008874
102391927	3	22300317	22322167	1	1	935	2.3333	0.0098169	0.0098169	0.0098169	0.0098169
102395944	3	168302487	169349176	28	20	935	2.315	0.010307	0.18024	0.006536	0.013216
102413458	3	57107685	57157886	2	2	935	2.2151	0.013376	0.027904	0.0067588	0.014707
102390220	3	42560452	42685011	1	1	935	2.1974	0.013995	0.013995	0.013995	0.013995
102395527	3	45539532	45607621	2	2	935	2.1582	0.015456	0.017632	0.011976	0.01999
102409434	3	19700970	19729360	1	1	935	2.155	0.01558	0.01558	0.01558	0.01558
102398401	3	68404423	68554292	3	3	935	2.1442	0.016007	0.014741	0.026929	0.016546
102392231	3	163417252	163542632	5	4	935	2.1431	0.016052	0.024933	0.021584	0.012812
102410639	3	152098865	152121369	1	1	935	2.1384	0.01624	0.01624	0.01624	0.01624
102406034	3	54958779	55376551	11	8	935	2.1218	0.016926	0.077764	0.15882	0.0011408
102413883	3	80132657	80219371	3	3	935	2.1212	0.016951	0.042359	0.0068206	0.02245
102390812	3	91768733	91826092	1	1	935	2.0931	0.018171	0.018171	0.018171	0.018171
102414198	3	39848913	39864408	1	1	935	2.0895	0.018331	0.018331	0.018331	0.01833
102411397	3	138568963	138591085	1	1	935	2.0881	0.018396	0.018334	0.018334	0.018522
102394896	3	138582627	138600412	1	1	935	2.0881	0.018396	0.018334	0.018334	0.018522
102398535	3	31147322	31205468	2	2	935	2.0684	0.019303	0.011834	0.028966	0.025471
102403887	3	19286637	19318959	2	2	935	2.0676	0.01934	0.038342	0.0092291	0.02436
102414850	3	28978324	29011293	1	1	935	2.043	0.020524	0.020524	0.020524	0.020524
102415722	3	22679039	22707223	2	2	935	2.0404	0.020657	0.012052	0.041115	0.019989
112584247	3	82633272	82648343	1	1	935	2.0396	0.020694	0.020671	0.020671	0.020739
112583508	3	164922200	164945966	1	1	935	2.0356	0.020896	0.020896	0.020896	0.020896
102414388	3	102861504	102955977	2	2	935	2.0331	0.02102	0.035643	0.011157	0.026706
112583951	3	147971868	148006311	1	1	935	2.0176	0.021815	0.021815	0.021815	0.021815
112583474	3	39464128	39480072	1	1	935	2.004	0.022536	0.022536	0.022536	0.022536
102414567	3	39789973	39873458	3	3	935	1.9947	0.02304	0.022108	0.043783	0.017698
102410542	3	102787861	102876629	4	3	935	1.9721	0.0243	0.047192	0.028812	0.016471
112584143	3	21475180	21490299	1	1	935	1.9194	0.027469	0.027469	0.027469	0.027469
112583671	3	21486319	21513276	1	1	935	1.9194	0.027469	0.027469	0.027469	0.027469
112583906	3	117485967	117594840	2	2	935	1.9078	0.028206	0.043265	0.036182	0.017056
102403477	3	43404445	43447329	2	2	935	1.8982	0.028836	0.018085	0.063944	0.023397
102413413	3	127731077	127841313	3	3	935	1.8981	0.028843	0.083322	0.010764	0.040844
102393830	3	63610889	63995355	7	6	935	1.8968	0.028925	0.079146	0.097018	0.0059451
102389134	3	145112099	145279948	4	3	935	1.8902	0.029364	0.10807	0.0077617	0.042178
102415820	3	64838057	64875743	1	1	935	1.8712	0.030658	0.030658	0.030658	0.030658
102388903	3	1195559	1239077	1	1	935	1.8705	0.030705	0.030705	0.030705	0.030705
102405393	3	161555152	161737245	6	5	935	1.8692	0.030795	0.09249	0.014932	0.034529
102391524	3	106396596	106425993	1	1	935	1.8687	0.030829	0.030829	0.030829	0.030829
102395466	3	131846752	131866407	1	1	935	1.8635	0.031196	0.031196	0.031196	0.031196
102390561	3	125840472	125858913	1	1	935	1.8563	0.031708	0.031708	0.031708	0.031708
102407118	3	164933870	164967715	2	2	935	1.8525	0.031976	0.040626	0.036979	0.024956
112584029	3	46331718	46346824	1	1	935	1.8353	0.033227	0.033227	0.033227	0.033227
102398214	3	112108286	112125463	1	1	935	1.8214	0.03427	0.03427	0.03427	0.03427
102411637	3	122149715	122178801	1	1	935	1.8177	0.034553	0.034553	0.034553	0.034553
102415361	3	36317394	36341229	1	1	935	1.8122	0.034974	0.034974	0.034974	0.034974
102414125	3	36333428	36350519	1	1	935	1.8122	0.034974	0.034974	0.034974	0.034974
102414457	3	36335649	36353494	1	1	935	1.8122	0.034974	0.034974	0.034974	0.034974
102398903	3	96978681	99487611	69	36	935	1.8093	0.035204	0.54443	0.0070274	0.075499
102415362	3	73914965	73964893	1	1	935	1.7958	0.036262	0.036262	0.036262	0.036262
102400993	3	54002151	54071483	2	2	935	1.7887	0.036831	0.068022	0.019009	0.042919
102404987	3	15095068	15162764	2	2	935	1.7836	0.037242	0.039142	0.039946	0.035667
102394952	3	28370608	28478290	3	3	935	1.7728	0.038133	0.073427	0.01676	0.0556
102413888	3	54424853	54440788	1	1	935	1.7498	0.040079	0.040079	0.040079	0.040079
112583904	3	115469423	115491923	1	1	935	1.7479	0.040243	0.040243	0.040243	0.040243
102407226	3	161100640	161174611	2	2	935	1.7412	0.040827	0.052894	0.028724	0.049584
102403796	3	163691727	163712774	1	1	935	1.7375	0.04115	0.04115	0.04115	0.04115
102395642	3	30312134	30346615	1	1	935	1.7325	0.041591	0.041591	0.041591	0.041591
102396573	3	30333890	30363900	1	1	935	1.7325	0.041591	0.041591	0.041591	0.041591
112583983	3	165483147	165506316	1	1	935	1.7258	0.042193	0.042193	0.042193	0.042193
102389382	3	118318584	118488823	4	3	935	1.7249	0.042276	0.049839	0.090894	0.023243
102399081	3	107716558	107734905	1	1	935	1.7224	0.042499	0.042499	0.042499	0.042499
112584068	3	160286899	160301999	1	1	935	1.721	0.042623	0.042622	0.042622	0.042623
112583714	3	31326612	31344882	1	1	935	1.7176	0.042932	0.042932	0.042932	0.042932
112584225	3	31334340	31349410	1	1	935	1.7176	0.042932	0.042932	0.042932	0.042932
102408475	3	22935986	22963072	1	1	935	1.7162	0.04306	0.04306	0.04306	0.04306
102410441	3	18763148	18814851	2	2	935	1.7087	0.043757	0.10058	0.026618	0.039402
102407685	3	51152150	51767837	13	8	935	1.704	0.044189	0.26784	0.072194	0.015572
102395139	3	106295004	106349427	1	1	935	1.6654	0.047913	0.047913	0.047913	0.047913
102390100	3	74314252	74340249	1	1	935	1.6639	0.048071	0.048071	0.048071	0.048071
102414825	3	50472284	50527989	1	1	935	1.6621	0.048246	0.048246	0.048246	0.048246
102414685	3	70949000	71230279	5	4	935	1.6513	0.049341	0.056889	0.18776	0.016673
102398035	3	21525518	21544967	1	1	935	1.6512	0.049344	0.049344	0.049344	0.049344
102405781	3	7854605	7887223	1	1	935	1.6504	0.049435	0.049435	0.049435	0.049435
102408238	3	7876194	7899354	1	1	935	1.6504	0.049435	0.049435	0.049435	0.049435
102410167	3	101936477	102081073	5	4	935	1.6466	0.049819	0.081838	0.027314	0.071739
102391322	4	44671527	44726119	1	1	935	3.578	0.00017314	0.00017314	0.00017314	0.00017314
112584649	4	118352753	118382100	1	1	935	3.4339	0.00029745	0.00029745	0.00029745	0.00029745
102391362	4	1540	33227	1	1	935	3.3184	0.00045268	0.00045268	0.00045268	0.00045268
102398204	4	17323	41617	1	1	935	3.3184	0.00045268	0.00045268	0.00045268	0.00045268
112584877	4	10602673	10617745	1	1	935	3.1468	0.0008253	0.0008253	0.0008253	0.0008253
102403411	4	163997183	164037930	1	1	935	3.0396	0.0011845	0.0011845	0.0011845	0.0011845
102398877	4	58815806	58882913	2	2	935	2.9203	0.0017483	0.0042299	0.0009778	0.0017773
102402855	4	30669458	31045438	10	9	935	2.9089	0.0018133	0.0053597	0.0042601	0.0012696
102396992	4	118356502	118480962	3	3	935	2.8384	0.0022673	0.0077996	0.00089208	0.0027027
102390374	4	10606404	10679683	2	2	935	2.7516	0.0029649	0.0058414	0.0016499	0.0032035
102395084	4	110600351	110780021	4	3	935	2.6615	0.0038893	0.011431	0.0062983	0.0019216
102402845	4	809909	860265	2	2	935	2.6436	0.004101	0.0039446	0.0063364	0.0035333
102415527	4	158609100	158791711	4	3	935	2.511	0.006019	0.0096155	0.011945	0.0036617
102398695	4	91835754	91865489	1	1	935	2.4591	0.0069649	0.0069649	0.0069649	0.0069649
102398780	4	134926815	135053815	4	3	935	2.4268	0.0076154	0.026024	0.0085808	0.0040276
112584604	4	92327394	92352718	1	1	935	2.4177	0.0078105	0.0078105	0.0078105	0.0078105
102395429	4	92337828	92356185	1	1	935	2.4177	0.0078105	0.0078105	0.0078105	0.0078105
102392882	4	147370589	147473214	3	3	935	2.3975	0.0082529	0.013732	0.0057478	0.010404
112584318	4	37323777	37341740	1	1	935	2.3874	0.0084833	0.0084833	0.0084833	0.0084833
112584508	4	35464974	35483709	1	1	935	2.3347	0.0097795	0.0097795	0.0097795	0.0097795
102397492	4	94920715	94936619	1	1	935	2.3256	0.01002	0.01002	0.01002	0.01002
102412850	4	18584939	18618031	1	1	935	2.2985	0.010766	0.010766	0.010766	0.010766
102407930	4	31517916	31591636	3	3	935	2.2979	0.010783	0.0056262	0.053033	0.005299
102390983	4	54006473	54075655	1	1	935	2.2889	0.011044	0.011044	0.011044	0.011044
102389810	4	19651124	19687326	1	1	935	2.2676	0.011678	0.011678	0.011678	0.011678
102402679	4	51643187	51924760	7	6	935	2.2592	0.011935	0.05019	0.0097332	0.010123
102398356	4	22382987	22434311	2	2	935	2.2456	0.012366	0.021528	0.0072687	0.013672
102401367	4	9870305	9896911	1	1	935	2.2436	0.01243	0.01243	0.01243	0.01243
102414207	4	107351363	107368686	1	1	935	2.2397	0.012556	0.012556	0.012556	0.012556
102400146	4	114053409	114237401	4	3	935	2.2305	0.012858	0.035229	0.0060877	0.017319
102409040	4	105170089	105209951	2	2	935	2.2243	0.013064	0.025961	0.0071506	0.01436
102394395	4	135980217	135998668	1	1	935	2.2211	0.013172	0.013172	0.013172	0.013172
102408576	4	6702893	6721268	1	1	935	2.2178	0.013285	0.013285	0.013285	0.013285
112584851	4	6705864	6721013	1	1	935	2.2178	0.013285	0.013285	0.013285	0.013285
102390711	4	55613877	55671087	2	2	935	2.2155	0.013364	0.025386	0.0081799	0.014362
102407939	4	49898544	50085737	4	3	935	2.1995	0.013922	0.012331	0.030652	0.013773
102395150	4	12690576	12778092	3	3	935	2.1774	0.014726	0.012297	0.028675	0.013012
102407190	4	11390060	11868515	16	14	935	2.1664	0.015139	0.053129	0.032882	0.0081694
102390356	4	37471887	37496706	1	1	935	2.1465	0.015916	0.015916	0.015916	0.015916
102389048	4	74692100	74721838	1	1	935	2.1452	0.015969	0.015969	0.015969	0.015969
102392755	4	118795711	118940769	4	3	935	2.113	0.017301	0.032467	0.0077725	0.028089
102396014	4	93728809	93765133	1	1	935	2.1083	0.017504	0.017504	0.017504	0.017504
102394831	4	93750710	93780498	1	1	935	2.1083	0.017504	0.017504	0.017504	0.017504
102405891	4	70362865	70686198	9	7	935	2.1028	0.01774	0.062149	0.026501	0.0093957
102398993	4	109783236	109800256	1	1	935	2.1015	0.017798	0.017798	0.017798	0.017798
102393912	4	44468743	44514640	2	2	935	2.0997	0.017877	0.013901	0.061782	0.0078649
102397949	4	91857015	91910700	2	2	935	2.0974	0.017978	0.023834	0.012658	0.022055
102407175	4	31500950	31527973	1	1	935	2.0969	0.018	0.018	0.018	0.018
112584903	4	89679070	89694141	1	1	935	2.0821	0.018666	0.018666	0.018666	0.018666
112584463	4	13800949	13820914	1	1	935	2.0723	0.01912	0.01912	0.01912	0.01912
102411220	4	7296464	7313364	1	1	935	1.9821	0.023734	0.023734	0.023734	0.023734
102404941	4	145777779	145812183	1	1	935	1.981	0.023798	0.023798	0.023798	0.023798
102399526	4	146332698	146379011	1	1	935	1.9774	0.024	0.023975	0.023975	0.02405
102408956	4	145599917	145671610	2	2	935	1.9737	0.02421	0.045203	0.012393	0.029059
102389401	4	55671879	55744268	2	2	935	1.9703	0.024399	0.048908	0.012713	0.026982
102395694	4	144317678	144334217	1	1	935	1.9607	0.024954	0.024954	0.024954	0.024954
102395904	4	18822354	18842553	1	1	935	1.9547	0.02531	0.02531	0.02531	0.02531
112584592	4	89709686	89732292	1	1	935	1.9515	0.025497	0.025497	0.025497	0.025497
112584599	4	90948599	90970532	1	1	935	1.9391	0.026245	0.026245	0.026245	0.026245
102401458	4	125380997	125695782	9	8	935	1.9248	0.027129	0.043228	0.065494	0.013945
112584961	4	164292661	164307732	1	1	935	1.9216	0.027329	0.027329	0.027329	0.027329
102392995	4	35431539	35489344	2	2	935	1.9209	0.027375	0.044925	0.015052	0.03413
112584751	4	158148600	158163702	1	1	935	1.9159	0.027691	0.027691	0.027691	0.027691
102396914	4	300826	377262	2	2	935	1.9152	0.027733	0.027374	0.021055	0.047893
102408291	4	150507813	151697529	33	20	935	1.9144	0.027781	0.38295	0.047552	0.007954
102413456	4	97474762	97619256	2	2	935	1.9014	0.028627	0.032667	0.024231	0.033096
112584568	4	74809413	74860149	2	2	935	1.8829	0.029854	0.052876	0.018735	0.030724
102407792	4	6706292	6744346	2	2	935	1.8757	0.030351	0.035484	0.02116	0.042895
102392381	4	12989913	13043518	2	2	935	1.8449	0.032529	0.052077	0.019207	0.037293
102409002	4	6678085	6717953	2	2	935	1.8406	0.032837	0.050487	0.02032	0.03947
102403975	4	80517847	80561934	3	3	935	1.8239	0.034087	0.08889	0.011908	0.048849
112584423	4	164868064	164883797	1	1	935	1.823	0.034153	0.034153	0.034153	0.034153
112584941	4	125368896	125383967	1	1	935	1.8214	0.034275	0.034211	0.034211	0.034404
112584515	4	44493670	44510032	1	1	935	1.8081	0.035296	0.035296	0.035296	0.035296
102394383	4	88114265	88174252	2	2	935	1.8023	0.035751	0.094587	0.022877	0.028665
102402763	4	71143439	71208260	2	2	935	1.7926	0.036518	0.065668	0.019286	0.043068
102401706	4	89488676	89543638	1	1	935	1.784	0.037213	0.037213	0.037213	0.037213
102403547	4	22934945	22980771	1	1	935	1.78	0.037541	0.037541	0.037541	0.037541
112584601	4	91613401	91629310	1	1	935	1.7582	0.039356	0.039356	0.039356	0.039355
102404633	4	91614409	91637667	1	1	935	1.7582	0.039356	0.039356	0.039356	0.039355
102405957	4	135946071	135985497	2	2	935	1.7535	0.039755	0.072795	0.022287	0.042627
102409378	4	23312735	23366900	2	2	935	1.7473	0.040295	0.081723	0.1359	0.0073818
102393160	4	21409938	21425913	1	1	935	1.7374	0.04116	0.04116	0.04116	0.04116
102403093	4	71056827	71145575	3	3	935	1.7358	0.041301	0.059895	0.030087	0.048966
102391483	4	101561318	101727203	3	3	935	1.7247	0.042288	0.094106	0.086147	0.01398
102393433	4	137838553	137881233	1	1	935	1.7228	0.042459	0.042459	0.042459	0.042459
112584575	4	76902914	76940656	1	1	935	1.7108	0.043556	0.043556	0.043556	0.043556
112584529	4	50663371	50686891	1	1	935	1.7022	0.044355	0.044355	0.044355	0.044355
112584528	4	50668329	50685218	1	1	935	1.7022	0.044355	0.044355	0.044355	0.044355
102410145	4	61281768	61297703	1	1	935	1.6887	0.045635	0.045635	0.045635	0.045635
102393965	4	16969517	17002058	1	1	935	1.6861	0.045886	0.045886	0.045886	0.045886
102412790	4	45047091	45085299	1	1	935	1.6775	0.046718	0.046718	0.046718	0.046718
102403484	4	11829798	11886917	2	2	935	1.6687	0.047586	0.064009	0.031016	0.058528
102409055	5	37551819	37688935	4	3	935	4.3733	6.12e-06	0.00030301	1.16e-06	3.76e-06
102402311	5	29661405	29687348	1	1	935	2.59	0.0047981	0.0047981	0.0047981	0.0047981
112585402	5	36164986	36180058	1	1	935	2.5747	0.005017	0.005017	0.005017	0.005017
112585136	5	82132633	82266474	3	3	935	2.4581	0.0069845	0.0073782	0.013693	0.0051614
112585280	5	28539975	28580436	1	1	935	2.3815	0.0086217	0.0086217	0.0086217	0.0086217
102406381	5	112990896	113016416	1	1	935	2.3011	0.010692	0.010692	0.010692	0.010692
102406925	5	113008966	113038326	1	1	935	2.3011	0.010692	0.010692	0.010692	0.010692
102395280	5	10205322	10235176	1	1	935	2.2087	0.013597	0.013597	0.013597	0.013597
102402519	5	29652271	29706616	2	2	935	2.1457	0.01595	0.029028	0.0085021	0.018433
102404185	5	88399188	88438090	2	2	935	2.1089	0.017477	0.024488	0.012049	0.021537
112585066	5	22500930	22532088	1	1	935	2.1088	0.01748	0.01748	0.01748	0.01748
102395039	5	124141178	124717039	15	10	935	2.0728	0.019095	0.34838	0.09474	0.0010721
102408280	5	82055976	82176966	2	2	935	2.0184	0.021777	0.040986	0.011619	0.024915
102393673	5	108512914	108608951	3	3	935	1.9902	0.023286	0.017276	0.073586	0.012393
102398358	5	36004515	36041537	1	1	935	1.9747	0.024153	0.024153	0.024153	0.024153
102399372	5	122733927	122809892	2	2	935	1.9338	0.026567	0.034994	0.035883	0.017233
102412955	5	76428633	76502474	1	1	935	1.923	0.027239	0.027239	0.027239	0.027239
102392854	5	104293375	104359698	1	1	935	1.918	0.027558	0.027558	0.027558	0.027558
102399934	5	82278150	82953055	22	19	935	1.9039	0.028464	0.034851	0.057805	0.029921
102390562	5	25800381	25826420	1	1	935	1.8924	0.029222	0.029222	0.029222	0.029222
102416638	5	11405061	11480225	2	2	935	1.8916	0.029269	0.026822	0.028862	0.036959
112585099	5	44847697	44895984	1	1	935	1.8867	0.029602	0.029602	0.029602	0.029602
112584981	5	65692892	65709710	1	1	935	1.8827	0.029869	0.029869	0.029869	0.029869
102403689	5	125119896	125187231	2	2	935	1.8819	0.029922	0.029165	0.034266	0.030551
112585214	5	119983883	120012296	1	1	935	1.8141	0.034827	0.034827	0.034827	0.034827
102413145	5	103529735	103552581	1	1	935	1.7842	0.037193	0.037193	0.037193	0.037193
102396655	5	10135202	10220302	2	2	935	1.7351	0.041363	0.064525	0.025478	0.047281
102405969	5	77237829	77402979	3	3	935	1.7214	0.042586	0.071058	0.027542	0.047771
102395816	5	27050644	27100393	1	1	935	1.6967	0.044878	0.044878	0.044878	0.044878
102395841	5	104407144	104439849	1	1	935	1.6961	0.044929	0.044929	0.044929	0.044929
102405156	5	88422855	88525509	4	3	935	1.6734	0.047122	0.13867	0.032154	0.034013
102394090	5	16697240	16718104	1	1	935	1.6679	0.047669	0.047669	0.047669	0.047669
102390016	5	53773091	53825791	1	1	935	1.6598	0.04848	0.04844	0.04844	0.048561
112585088	5	38151890	38173899	1	1	935	1.6539	0.049078	0.049078	0.049078	0.049078
102402340	6	76066902	76114498	2	2	935	3.034	0.0012066	0.0022694	0.00074474	0.0014033
102406116	6	30192317	30237687	1	1	935	2.9197	0.0017518	0.0017518	0.0017518	0.0017518
102389870	6	19330173	19357138	1	1	935	2.8211	0.0023927	0.0023927	0.0023927	0.0023927
102415456	6	19342295	19362370	1	1	935	2.8211	0.0023927	0.0023927	0.0023927	0.0023927
102414183	6	23551984	23583169	1	1	935	2.7839	0.0026858	0.0026858	0.0026858	0.0026858
102411626	6	9543524	9578042	2	2	935	2.7404	0.0030682	0.0060721	0.0016987	0.0034405
102412171	6	9555878	9581171	2	2	935	2.7404	0.0030682	0.0060721	0.0016987	0.0034405
102403991	6	79546383	79562013	1	1	935	2.6899	0.0035738	0.0035738	0.0035738	0.0035738
102394642	6	14468175	14532372	2	2	935	2.5856	0.0048606	0.0091106	0.0029808	0.0050797
102415869	6	98938219	98992169	2	2	935	2.4589	0.0069673	0.0049696	0.031922	0.0027602
102398274	6	8657068	8685968	1	1	935	2.4217	0.0077246	0.0077246	0.0077246	0.0077247
102394708	6	115522747	115550245	1	1	935	2.4099	0.0079774	0.0079774	0.0079774	0.0079774
102402079	6	28654664	28811138	3	3	935	2.3428	0.0095704	0.02535	0.0037285	0.013876
102406530	6	66256541	66330961	2	2	935	2.3345	0.0097853	0.018429	0.0055725	0.010831
102413688	6	19426248	19450965	1	1	935	2.2517	0.012171	0.012171	0.012171	0.012171
102414449	6	19431616	19454821	1	1	935	2.2517	0.012171	0.012171	0.012171	0.012171
102412160	6	19440314	19457692	1	1	935	2.2517	0.012171	0.012171	0.012171	0.012171
102411836	6	19442829	19466308	1	1	935	2.2517	0.012171	0.012171	0.012171	0.012171
102409139	6	25104071	25157566	2	2	935	2.2399	0.012549	0.014301	0.013705	0.011656
102411646	6	118290913	118341311	1	1	935	2.1967	0.01402	0.01402	0.01402	0.01402
112585753	6	119143224	119165847	1	1	935	2.1879	0.014339	0.014339	0.014339	0.014339
102412128	6	11321388	11339783	1	1	935	2.1829	0.014523	0.014523	0.014523	0.014523
102405912	6	103330828	103482000	3	3	935	2.1338	0.016428	0.016462	0.019173	0.01818
102400944	6	33998664	34033149	1	1	935	2.1121	0.017338	0.017338	0.017338	0.017339
102390406	6	48391025	48436167	1	1	935	2.078	0.018854	0.018854	0.018854	0.018854
102404311	6	79469255	79602903	4	3	935	2.0741	0.019036	0.048799	0.012271	0.018002
102410320	6	29518400	29795613	8	7	935	2.0614	0.019631	0.093631	0.038509	0.0053504
112585851	6	77789620	77804738	1	1	935	2.0608	0.019663	0.019663	0.019663	0.019663
102416191	6	98978984	98997809	1	1	935	2.0334	0.021006	0.021006	0.021006	0.021006
102416518	6	98984460	99024371	1	1	935	2.0334	0.021006	0.021006	0.021006	0.021006
112585722	6	108736027	108757124	1	1	935	2.025	0.021433	0.021433	0.021433	0.021433
102406538	6	85594612	86117801	16	13	935	1.9693	0.024462	0.34441	0.001158	0.12821
112585477	6	31948508	31966067	1	1	935	1.9561	0.025225	0.025225	0.025225	0.025225
102412230	6	35143405	35593601	13	11	935	1.9546	0.025314	0.069839	0.029553	0.022299
102402551	6	13668585	13701984	1	1	935	1.9495	0.025619	0.025619	0.025619	0.025619
102408070	6	51755299	51883853	4	3	935	1.9166	0.027642	0.10389	0.014912	0.019681
102416023	6	10085095	10101111	1	1	935	1.892	0.029242	0.029242	0.029242	0.029242
102389319	6	38517565	38558511	2	2	935	1.8833	0.02983	0.047747	0.016707	0.037357
102409947	6	108795381	108811224	1	1	935	1.8775	0.030228	0.030198	0.030198	0.030287
102410344	6	69969826	69992788	1	1	935	1.8752	0.030382	0.030382	0.030382	0.030382
102411185	6	92633449	92671618	1	1	935	1.857	0.031656	0.031656	0.031656	0.031656
102398968	6	20390179	20416680	1	1	935	1.8376	0.033061	0.033061	0.033061	0.033061
102389538	6	83478827	83494567	1	1	935	1.8336	0.033358	0.033358	0.033358	0.033358
102389175	6	20330762	20404903	2	2	935	1.7843	0.03719	0.050824	0.0549	0.021017
102400454	6	105281917	105340835	2	2	935	1.769	0.038447	0.029868	0.093018	0.022279
102389765	6	10738926	10760000	1	1	935	1.7304	0.041784	0.041784	0.041784	0.041783
102390101	6	10748052	10764309	1	1	935	1.7304	0.041784	0.041784	0.041784	0.041783
102390424	6	10753853	10769778	1	1	935	1.7304	0.041784	0.041784	0.041784	0.041783
112585817	6	71901428	71916534	1	1	935	1.7277	0.042021	0.042021	0.042021	0.042021
102400619	6	34026256	34116493	3	3	935	1.7145	0.043217	0.074045	0.049116	0.027447
102392465	6	116277046	116382059	3	3	935	1.7143	0.043233	0.047518	0.031551	0.079024
112585657	6	82897360	82913974	1	1	935	1.7046	0.044134	0.044134	0.044134	0.044134
102409632	6	32077995	32123853	2	2	935	1.6852	0.045975	0.060575	0.040992	0.044105
102394101	6	77701631	77834811	5	4	935	1.678	0.046672	0.038459	0.094525	0.035874
112585584	6	28033413	28068469	1	1	935	1.6744	0.047026	0.047026	0.047026	0.047026
112585542	6	14367180	14406430	1	1	935	1.663	0.048155	0.048155	0.048155	0.048155
102400834	6	14391547	14416609	1	1	935	1.663	0.048155	0.048155	0.048155	0.048155
102413664	6	101305112	101329348	1	1	935	1.6599	0.048465	0.048465	0.048465	0.048465
102416635	6	101322678	101340561	1	1	935	1.6599	0.048465	0.048465	0.048465	0.048465
112586243	7	95724355	95965598	6	4	935	3.1456	0.00082883	0.017382	0.030899	1.35e-05
102415540	7	111389871	111419947	1	1	935	2.6879	0.0035948	0.0035948	0.0035948	0.0035948
102401417	7	189373	251036	1	1	935	2.0767	0.018914	0.018914	0.018914	0.018914
102408316	7	100842656	100874150	1	1	935	2.0705	0.019203	0.019203	0.019203	0.019203
102410153	7	101861875	102499804	18	13	935	2.0257	0.021398	0.11918	0.05643	0.0063922
102408250	7	30242449	30334348	2	2	935	1.9784	0.023942	0.052002	0.013758	0.023047
102406606	7	116254087	116519742	9	7	935	1.9608	0.02495	0.069596	0.037916	0.01219
102414346	7	78412180	78455753	1	1	935	1.9571	0.025167	0.025167	0.025167	0.025167
112586280	7	76661815	76698838	1	1	935	1.9476	0.025734	0.025734	0.025734	0.025734
102414818	7	3943917	3963455	1	1	935	1.9078	0.028209	0.028209	0.028209	0.028209
102394013	7	19709196	19757971	2	2	935	1.9075	0.028226	0.028865	0.034941	0.024872
102406367	7	33396862	33472154	1	1	935	1.8962	0.028969	0.028969	0.028969	0.028969
102405717	7	95455876	95616217	5	4	935	1.8833	0.029827	0.022037	0.050135	0.041885
112586163	7	26116842	26156406	1	1	935	1.7849	0.037137	0.037137	0.037137	0.037137
102398076	7	75956994	77272054	31	20	935	1.7577	0.039402	0.45455	0.0063562	0.078467
102408206	7	116097076	116159637	2	2	935	1.751	0.039974	0.068632	0.021571	0.048318
102391756	7	27833353	27897648	1	1	935	1.717	0.042994	0.042994	0.042994	0.042994
102403057	7	97198643	97296182	1	1	935	1.7151	0.043161	0.043161	0.043161	0.043161
102400043	7	112001573	112058999	1	1	935	1.6851	0.045984	0.045984	0.045984	0.045984
102395991	8	18710330	18923148	6	5	935	3.1258	0.0008866	0.002788	0.0013299	0.00079448
102409586	8	112193915	112226553	1	1	935	2.9848	0.0014189	0.0014189	0.0014189	0.0014189
102402525	8	63079248	63569082	10	8	935	2.8965	0.0018867	0.01358	0.0031507	0.0017647
102404619	8	25074143	25102363	1	1	935	2.7492	0.0029866	0.0029815	0.0029815	0.002997
102415865	8	76239016	76277247	1	1	935	2.6973	0.003495	0.003495	0.003495	0.003495
112586731	8	98575381	98590487	1	1	935	2.6089	0.0045415	0.0045415	0.0045415	0.0045415
102400330	8	98581549	98610808	1	1	935	2.6089	0.0045415	0.0045415	0.0045415	0.0045415
102397056	8	74190436	74286173	3	3	935	2.5188	0.0058876	0.0040405	0.021585	0.0034214
102408243	8	49535001	49599735	2	2	935	2.515	0.005952	0.0084836	0.0051171	0.0060636
112586444	8	15034647	15189367	6	5	935	2.4842	0.0064923	0.028297	0.021035	0.0012829
102412024	8	44428788	44996570	15	9	935	2.4687	0.0067802	0.24141	0.1265	0.00011531
102407731	8	15071803	15267957	8	7	935	2.4204	0.007752	0.0070674	0.027488	0.0071026
102411582	8	55731774	55801241	2	2	935	2.4136	0.0078971	0.028248	0.015165	0.0016217
112586769	8	12547623	12562693	1	1	935	2.3806	0.0086424	0.0086424	0.0086424	0.0086424
102412336	8	55788910	55805378	1	1	935	2.3577	0.0091943	0.0091943	0.0091943	0.0091943
102411245	8	105120973	105235481	2	2	935	2.2047	0.013739	0.022666	0.008038	0.017506
102409645	8	119202201	119291567	1	1	935	2.1841	0.014476	0.014476	0.014476	0.014476
102391503	8	44294282	44323208	1	1	935	2.1485	0.015836	0.015818	0.015818	0.015874
102389570	8	93729958	93773514	2	2	935	2.1317	0.016514	0.0167	0.012909	0.024958
102409197	8	91657519	92092386	16	11	935	2.0995	0.017885	0.17072	0.061664	0.0034414
112586465	8	31071944	31104960	1	1	935	2.094	0.01813	0.01813	0.01813	0.01813
112586466	8	31074762	31116164	1	1	935	2.094	0.01813	0.01813	0.01813	0.01813
102401079	8	103722647	103904346	3	3	935	2.0897	0.018322	0.053283	0.0072974	0.022838
112586545	8	98534706	98596978	3	3	935	2.0801	0.01876	0.038332	0.010154	0.023998
102394956	8	43701702	43847525	6	5	935	2.0604	0.019682	0.062805	0.012555	0.021702
102392834	8	22140442	23041385	27	17	935	2.0479	0.020285	0.22471	0.013904	0.013652
102409701	8	55429203	55497170	2	2	935	2.0361	0.020868	0.02316	0.022024	0.020365
102389718	8	61807700	61916457	3	3	935	2.021	0.021641	0.047846	0.011153	0.026368
102394509	8	51356819	51428294	3	3	935	1.9693	0.024461	0.036983	0.039287	0.013624
102400266	8	46179998	46195374	1	1	935	1.9336	0.026584	0.026584	0.026584	0.026584
102404570	8	46192771	46211058	1	1	935	1.9336	0.026584	0.026584	0.026584	0.026584
102403464	8	13094747	13338115	8	6	935	1.9292	0.026853	0.15465	0.0082267	0.036438
102402105	8	41584030	43066104	36	23	935	1.9188	0.027508	0.56906	0.011908	0.013782
102412008	8	112430893	112473965	2	2	935	1.913	0.027871	0.043029	0.016204	0.03455
102413304	8	115212902	115232622	1	1	935	1.8749	0.030402	0.030402	0.030402	0.030402
102389536	8	66431778	66792058	10	8	935	1.8443	0.032572	0.19297	0.035558	0.013248
102408639	8	90439860	91320118	25	15	935	1.832	0.033475	0.26085	0.14057	0.0040147
102399710	8	109405852	109439716	1	1	935	1.8319	0.033484	0.033484	0.033484	0.033484
102401616	8	98475407	98588676	4	3	935	1.83	0.033625	0.10425	0.01343	0.049734
102408562	8	119397668	119460150	2	2	935	1.8276	0.033804	0.047452	0.02253	0.041027
102414428	8	11438358	11489952	1	1	935	1.8226	0.03418	0.03418	0.03418	0.03418
112586781	8	75042078	75057150	1	1	935	1.7982	0.036071	0.036071	0.036071	0.036071
102390497	8	88030264	88063173	1	1	935	1.7841	0.037207	0.037207	0.037207	0.037207
102407402	8	26181037	26196749	1	1	935	1.7517	0.039916	0.039916	0.039916	0.039916
102416301	8	101282763	101298156	1	1	935	1.7477	0.040261	0.040261	0.040261	0.040261
112586548	8	102951278	103001568	1	1	935	1.7213	0.042597	0.042597	0.042597	0.042597
112586714	8	85379516	85394626	1	1	935	1.6977	0.044779	0.044779	0.044779	0.04478
102394413	8	31869224	31902984	1	1	935	1.6887	0.045639	0.045639	0.045639	0.045639
102410053	8	114015464	114340304	8	6	935	1.6849	0.046	0.2553	0.062935	0.011563
102404923	8	26093922	26254994	7	6	935	1.6487	0.049605	0.027914	0.10697	0.063123
102400309	9	73451774	73658161	7	5	935	3.0682	0.0010767	0.023205	0.00146	0.00033836
102415862	9	61875599	61908213	1	1	935	2.9367	0.0016588	0.0016588	0.0016588	0.0016588
102394919	9	107993439	108257727	6	5	935	2.664	0.003861	0.029097	0.0082927	0.001046
112577746	9	98139158	98176064	1	1	935	2.6312	0.0042546	0.0042546	0.0042546	0.0042546
102409782	9	98139183	98224125	1	1	935	2.6312	0.0042546	0.0042546	0.0042546	0.0042546
102399741	9	67315833	67339358	1	1	935	2.4772	0.0066213	0.0066213	0.0066213	0.0066213
102399414	9	67333463	67356572	1	1	935	2.4772	0.0066213	0.0066213	0.0066213	0.0066213
102415287	9	93560580	93639563	1	1	935	2.3765	0.008739	0.008739	0.008739	0.008739
102413896	9	77039961	77055414	1	1	935	2.2676	0.011678	0.011678	0.011678	0.011678
102391990	9	22241208	22434508	7	6	935	2.2519	0.012164	0.027948	0.0072733	0.020756
102398223	9	52100968	52119533	1	1	935	2.2104	0.01354	0.01354	0.01354	0.01354
102412890	9	67881066	67905434	1	1	935	2.1347	0.016391	0.016391	0.016391	0.016391
112586920	9	67884999	67903572	1	1	935	2.1347	0.016391	0.016391	0.016391	0.016391
102410472	9	67890464	67916257	1	1	935	2.1347	0.016391	0.016391	0.016391	0.016391
102393986	9	52903856	53437003	13	10	935	2.0869	0.018447	0.18379	0.0058723	0.02215
102392914	9	66849794	66873429	1	1	935	2.0488	0.020242	0.020242	0.020242	0.020242
102402590	9	77884461	78192977	10	8	935	2.0122	0.022098	0.019726	0.068139	0.024972
102410657	9	93301775	93323002	1	1	935	1.9447	0.025907	0.025907	0.025907	0.025907
102410329	9	93304426	93319821	1	1	935	1.9447	0.025907	0.025907	0.025907	0.025907
102409556	9	93310226	93335728	1	1	935	1.9447	0.025907	0.025907	0.025907	0.025907
102409150	9	67944359	67984238	1	1	935	1.9388	0.026262	0.026262	0.026262	0.026262
102404435	9	86154223	86251117	2	2	935	1.9285	0.026895	0.023638	0.044966	0.0203
102406523	9	32859393	32874814	1	1	935	1.9235	0.027207	0.027207	0.027207	0.027207
102409311	9	95482047	95512825	1	1	935	1.9142	0.027794	0.027794	0.027794	0.027794
102412286	9	95501166	95521880	1	1	935	1.9142	0.027794	0.027794	0.027794	0.027794
112586874	9	51394222	51419925	1	1	935	1.9066	0.028287	0.028287	0.028287	0.028287
112586873	9	51404925	51428512	1	1	935	1.9066	0.028287	0.028287	0.028287	0.028287
102412566	9	67873801	67891788	3	3	935	1.8848	0.029725	0.029267	0.043729	0.026596
102410076	9	72029987	72057018	1	1	935	1.8797	0.030072	0.030072	0.030072	0.030072
102410287	9	99368738	99392986	1	1	935	1.8699	0.030747	0.030747	0.030747	0.030747
102411676	9	11964471	12065172	3	3	935	1.8539	0.031879	0.033902	0.06044	0.021371
102415455	9	103876078	103909778	1	1	935	1.8435	0.032629	0.032629	0.032629	0.032629
102414173	9	93160533	93228966	2	2	935	1.8022	0.03576	0.043676	0.036042	0.032221
102398534	9	94235241	94260017	1	1	935	1.7942	0.036387	0.036387	0.036387	0.036387
102398854	9	94250821	94273137	1	1	935	1.7942	0.036387	0.036387	0.036387	0.036387
102408947	9	70520902	70584933	3	2	935	1.7873	0.036944	0.21138	0.07163	0.0060046
102402109	9	67706552	67739236	1	1	935	1.7752	0.037935	0.037935	0.037935	0.037935
102405618	9	8748592	8764247	1	1	935	1.7727	0.038142	0.038142	0.038142	0.038142
112586907	9	63595974	63615194	1	1	935	1.7277	0.04202	0.04202	0.04202	0.04202
102389758	9	79163079	79180866	1	1	935	1.7269	0.042094	0.042094	0.042094	0.042094
102409656	9	65568402	65609434	1	1	935	1.7254	0.042232	0.042232	0.042232	0.042231
112586845	9	41890388	41910987	1	1	935	1.7109	0.043553	0.043553	0.043553	0.043553
112586844	9	41895978	41912151	1	1	935	1.7109	0.043553	0.043553	0.043553	0.043553
102393010	9	91723956	91769298	2	2	935	1.686	0.045894	0.052005	0.039628	0.051077
102401406	9	15778569	15896066	3	3	935	1.6572	0.048735	0.071542	0.033189	0.056001
102411778	9	92604994	92681490	1	1	935	1.6546	0.048998	0.048998	0.048998	0.048998
112587229	9	92610935	92626007	1	1	935	1.6546	0.048998	0.048998	0.048998	0.048998
102407251	9	58172024	58198372	1	1	935	1.6501	0.049456	0.049456	0.049456	0.049456
112587428	10	34776738	34838790	2	2	935	2.6375	0.0041762	0.009768	0.0021798	0.0046914
112587294	10	66351371	66382602	1	1	935	2.5257	0.005774	0.0057653	0.0057653	0.0057915
102415729	10	20378936	20419609	1	1	935	2.4721	0.0067153	0.0067153	0.0067153	0.0067153
102394685	10	88829264	89000160	5	4	935	2.3974	0.0082563	0.016665	0.0081916	0.0080194
112587676	10	24053389	24068495	1	1	935	2.2894	0.011028	0.011028	0.011028	0.011028
102411588	10	95628034	95779330	3	3	935	2.2465	0.012337	0.012222	0.02288	0.0090438
112587484	10	61326979	61352164	1	1	935	2.1373	0.016286	0.016286	0.016286	0.016286
112577634	10	12576905	12592497	1	1	935	2.1182	0.01708	0.01708	0.01708	0.01708
102411619	10	17319747	17367888	1	1	935	2.1181	0.017083	0.017083	0.017083	0.017083
102408502	10	29398226	29639410	8	5	935	2.0799	0.018767	0.11067	0.01102	0.018329
112587434	10	36647858	36684844	1	1	935	1.9471	0.025759	0.025759	0.025759	0.025759
102390557	10	41424725	41459829	1	1	935	1.921	0.027365	0.027365	0.027365	0.027366
112587473	10	58989910	59006966	1	1	935	1.9111	0.027995	0.027995	0.027995	0.027995
102398250	10	9286107	9313463	1	1	935	1.8589	0.031522	0.031522	0.031522	0.031522
102391279	10	94876832	95035762	4	3	935	1.8217	0.034247	0.06807	0.01947	0.040146
112587347	10	14739697	14755397	1	1	935	1.7669	0.038619	0.038619	0.038619	0.038619
102414104	10	60773268	61029129	7	6	935	1.7458	0.040419	0.056581	0.0279	0.075513
102406632	10	85725651	85876596	3	3	935	1.6999	0.044575	0.052632	0.05046	0.04027
102396360	10	67994454	68307047	10	8	935	1.687	0.045798	0.076663	0.062032	0.043469
102415987	11	17138116	17172126	1	1	935	3.3149	0.00045845	0.00045846	0.00045846	0.00045845
102403688	11	77660888	77692989	1	1	935	2.9024	0.0018515	0.0018515	0.0018515	0.0018515
102404057	11	55433471	55452671	1	1	935	2.8609	0.0021123	0.0021084	0.0021084	0.0021201
102400506	11	69789927	69819291	1	1	935	2.6901	0.003572	0.003572	0.003572	0.003572
102407413	11	23917275	23947805	1	1	935	2.6862	0.0036137	0.0036137	0.0036137	0.0036137
102400517	11	91161209	91201165	1	1	935	2.4968	0.0062659	0.0062659	0.0062659	0.0062659
102401525	11	77599840	77673672	3	3	935	2.485	0.0064777	0.010345	0.0055442	0.0088314
112587753	11	1241356	1263074	1	1	935	2.3414	0.0096065	0.0095807	0.0095807	0.0096584
102405788	11	97866481	97904470	1	1	935	2.3124	0.010378	0.010296	0.010296	0.010544
102395104	11	44164241	44203693	2	2	935	2.3032	0.010634	0.021462	0.0056627	0.011396
102399429	11	91188090	91254055	2	2	935	2.2763	0.011415	0.014999	0.0087554	0.013081
102407604	11	31292535	31548560	7	6	935	2.2341	0.012739	0.095845	0.0059706	0.011923
112587824	11	38158596	38176731	1	1	935	2.1861	0.014403	0.014403	0.014403	0.014403
112577969	11	38160747	38175818	1	1	935	2.1861	0.014403	0.014403	0.014403	0.014403
112577970	11	38162316	38177387	1	1	935	2.1861	0.014403	0.014403	0.014403	0.014403
112577938	11	38163052	38178123	1	1	935	2.1861	0.014403	0.014403	0.014403	0.014403
102401558	11	97215610	97321615	2	2	935	2.1829	0.014522	0.03189	0.0088042	0.015707
102409014	11	18300043	18322004	1	1	935	2.1638	0.015239	0.01513	0.01513	0.01546
102408471	11	18313935	18336145	1	1	935	2.1638	0.015239	0.01513	0.01513	0.01546
102403916	11	44835513	44936952	3	3	935	2.1425	0.016075	0.023013	0.012686	0.01847
102407467	11	66701385	66717567	1	1	935	2.13	0.016585	0.016585	0.016585	0.016585
102407984	11	23925947	23998331	3	3	935	2.0873	0.018429	0.030506	0.009664	0.027951
102411226	11	76635185	76652942	1	1	935	2.0454	0.020406	0.020406	0.020406	0.020406
112577881	11	76635579	76650726	1	1	935	2.0454	0.020406	0.020406	0.020406	0.020406
102410550	11	76646280	76661514	1	1	935	2.0454	0.020406	0.020406	0.020406	0.020406
102410008	11	76647015	76675744	1	1	935	2.0454	0.020406	0.020406	0.020406	0.020406
102392819	11	67269167	67307247	1	1	935	2.0427	0.020539	0.020539	0.020539	0.020539
102398888	11	829390	1122469	8	7	935	1.9869	0.023465	0.082964	0.010621	0.036949
112577851	11	286826	301930	1	1	935	1.974	0.024192	0.024192	0.024192	0.024192
102402445	11	291098	334178	1	1	935	1.974	0.024192	0.024192	0.024192	0.024192
102395954	11	43907801	43992582	2	2	935	1.9704	0.024394	0.028759	0.030081	0.019517
102398879	11	14128111	14272368	2	2	935	1.9625	0.024852	0.044303	0.013127	0.029473
112587899	11	81062882	81080658	1	1	935	1.801	0.035849	0.035849	0.035849	0.035849
112577838	11	81067863	81088076	1	1	935	1.801	0.035849	0.035849	0.035849	0.035849
102402846	11	81079746	81096883	1	1	935	1.801	0.035849	0.035849	0.035849	0.035849
102411685	11	69400485	69540741	4	3	935	1.7978	0.036104	0.089845	0.025707	0.028998
102406541	11	31042497	31109212	2	2	935	1.7816	0.037409	0.038448	0.048221	0.032305
102407506	11	49390430	49565331	5	4	935	1.7793	0.037599	0.06328	0.025892	0.058419
102408356	11	12087726	13926514	49	28	935	1.7371	0.041184	0.31723	0.094346	0.011
112587938	11	98321357	98338750	1	1	935	1.7299	0.041824	0.041824	0.041824	0.041824
112587931	11	94329747	94391552	1	1	935	1.728	0.041993	0.041993	0.041993	0.041993
112587809	11	29915730	29949458	2	2	935	1.684	0.046092	0.064135	0.031725	0.05286
102391518	11	15140382	15177907	1	1	935	1.6801	0.046466	0.046466	0.046466	0.046466
102402129	11	214394	310231	3	3	935	1.6784	0.046631	0.06659	0.063812	0.029598
102396244	11	76122827	76139201	1	1	935	1.6763	0.046836	0.046836	0.046836	0.046836
102413140	11	83606296	83648069	1	1	935	1.6539	0.04907	0.04907	0.04907	0.04907
102396542	12	101946278	101990249	1	1	935	2.9981	0.0013585	0.0013585	0.0013585	0.0013585
102391043	12	20994811	21074164	3	3	935	2.5583	0.0052591	0.0017106	0.039948	0.0032415
112578209	12	90091360	90107552	1	1	935	2.5014	0.0061856	0.0061856	0.0061856	0.0061856
102403606	12	90093180	90108499	1	1	935	2.5014	0.0061856	0.0061856	0.0061856	0.0061856
102397894	12	48682871	48754503	1	1	935	2.3294	0.0099182	0.0099182	0.0099182	0.0099182
102394478	12	69583843	70337973	25	17	935	2.3011	0.010694	0.17643	0.0083035	0.0080956
102408840	12	101980750	102146944	4	3	935	2.237	0.012645	0.049168	0.0054229	0.01556
102408696	12	71810710	71855679	1	1	935	2.1626	0.015285	0.015285	0.015285	0.015285
102391859	12	44009687	44063376	1	1	935	2.1086	0.017489	0.017489	0.017489	0.017489
102392392	12	21059185	21082218	1	1	935	2.0857	0.018504	0.018483	0.018483	0.018546
102410007	12	15395792	15870119	16	12	935	2.0143	0.021987	0.19034	0.10207	0.0022711
102406805	12	67953944	67970264	2	2	935	2.0139	0.02201	0.033363	0.016362	0.022069
102397127	12	231737	297960	3	3	935	1.9851	0.023565	0.041513	0.015846	0.026679
102393102	12	98282100	98302823	1	1	935	1.882	0.029919	0.029919	0.029919	0.029919
102392771	12	98296494	98313433	1	1	935	1.882	0.029919	0.029919	0.029919	0.029919
102404125	12	102583483	102640661	1	1	935	1.8732	0.030523	0.030523	0.030523	0.030523
102413029	12	49843076	50139174	7	6	935	1.8615	0.031338	0.087267	0.0074438	0.095701
102413212	12	37591141	37640507	2	2	935	1.8219	0.034238	0.0239	0.08535	0.021829
102392179	12	43983809	44050000	2	2	935	1.7593	0.039259	0.047126	0.027218	0.053342
102392420	12	19400506	19433474	1	1	935	1.7565	0.039502	0.039502	0.039502	0.039502
102392908	12	67347903	67427416	2	2	935	1.7284	0.041956	0.06694	0.024313	0.050968
102400411	12	85772995	85917294	4	3	935	1.6868	0.045824	0.12489	0.015945	0.06927
102410805	12	47980661	48019596	1	1	935	1.6761	0.046856	0.046856	0.046856	0.046856
102413017	12	48363862	48385419	1	1	935	1.6498	0.049488	0.049488	0.049488	0.049488
102393040	13	36973325	36993037	1	1	935	3.1228	0.00089571	0.00089571	0.00089571	0.00089571
112578575	13	39684245	39699351	1	1	935	2.9401	0.0016404	0.0016404	0.0016404	0.0016404
102402878	13	54691708	54711439	1	1	935	2.6563	0.0039498	0.0039498	0.0039498	0.0039498
102392616	13	77452139	77566586	2	2	935	2.4783	0.0066001	0.0091712	0.008125	0.0045905
102393694	13	40225793	40455818	8	6	935	2.2255	0.013025	0.049715	0.016386	0.0085013
102400855	13	79618377	79638187	1	1	935	2.2246	0.013054	0.012973	0.012973	0.013218
112578472	13	68520145	68602662	2	2	935	2.0938	0.018139	0.050901	0.01167	0.014923
102400905	13	10914148	10944766	1	1	935	2.0009	0.022704	0.022704	0.022704	0.022704
102389623	13	75773960	75912560	3	3	935	1.976	0.024076	0.028541	0.018363	0.035145
112578642	13	60569787	60584860	1	1	935	1.8997	0.028736	0.028736	0.028736	0.028736
102405597	13	60990696	61126969	2	2	935	1.8407	0.032831	0.065768	0.017508	0.035679
102395698	13	20564305	20952106	5	4	935	1.7984	0.036054	0.046838	0.041666	0.034588
102410237	13	57590495	57677992	2	2	935	1.7479	0.040238	0.077764	0.029678	0.032438
102389513	13	74430696	74549386	2	2	935	1.7437	0.040608	0.05323	0.026762	0.052522
102407531	13	65516386	65568935	1	1	935	1.6956	0.044977	0.044977	0.044977	0.044977
102404167	13	62727844	63238876	10	9	935	1.6581	0.048645	0.19718	0.013188	0.070384
102408087	13	65608408	65635750	1	1	935	1.6503	0.049442	0.049442	0.049442	0.049442
102408114	14	21693844	21773489	1	1	935	3.2433	0.00059076	0.00059076	0.00059076	0.00059076
102390074	14	20427324	20459714	1	1	935	3.0226	0.0012532	0.0012532	0.0012532	0.0012532
102391284	14	8264234	8285507	1	1	935	2.9387	0.0016482	0.0016482	0.0016482	0.0016482
102398201	14	3595582	3690769	2	2	935	2.9264	0.0017145	0.0012113	0.0040152	0.0014051
102408490	14	7750260	8025619	8	6	935	2.9027	0.0018498	0.0081371	0.0046858	0.0015207
102393238	14	76084221	76215579	2	2	935	2.6949	0.0035202	0.0086181	0.0016872	0.0037131
102393871	14	19452445	19563889	3	3	935	2.5281	0.0057345	0.0029072	0.032334	0.0028613
102398324	14	24127262	24144365	1	1	935	2.5125	0.0059932	0.0059932	0.0059932	0.0059932
102406338	14	32220027	32248148	1	1	935	2.4159	0.007848	0.007848	0.007848	0.007848
102406668	14	32237783	32258857	1	1	935	2.4159	0.007848	0.007848	0.007848	0.007848
102407619	14	32243987	32261663	1	1	935	2.4159	0.007848	0.007848	0.007848	0.007848
102396705	14	55770972	55812846	1	1	935	2.3898	0.0084284	0.0084284	0.0084284	0.0084284
102407747	14	45826790	45889392	2	2	935	2.3025	0.010653	0.0088329	0.012634	0.013129
102394519	14	18769196	18829953	1	1	935	2.2945	0.01088	0.01088	0.01088	0.010879
112578725	14	18789295	18821780	1	1	935	2.2945	0.01088	0.01088	0.01088	0.010879
102391833	14	8174841	8271610	4	3	935	2.2601	0.011906	0.02833	0.0064115	0.014427
112579017	14	38388055	38403126	1	1	935	2.2482	0.012283	0.012283	0.012283	0.012283
102397792	14	24081132	24139807	2	2	935	2.2465	0.012335	0.051338	0.0097611	0.0059885
102390048	14	23411923	23440555	1	1	935	2.2176	0.01329	0.01329	0.01329	0.01329
102410643	14	21954435	22014759	2	2	935	2.2022	0.013827	0.017377	0.011625	0.015268
112578910	14	20979591	20996660	1	1	935	2.1636	0.015248	0.015248	0.015248	0.015248
102410334	14	20982456	21002935	1	1	935	2.1636	0.015248	0.015248	0.015248	0.015248
102413034	14	67061527	67096312	1	1	935	2.1589	0.015431	0.015431	0.015431	0.015431
112578724	14	18816539	18844795	1	1	935	2.1199	0.017008	0.017008	0.017008	0.017008
102389877	14	10613351	10708257	2	2	935	2.1182	0.01708	0.069227	0.025889	0.0042217
112578954	14	10624902	10639981	1	1	935	2.1024	0.017758	0.017758	0.017758	0.017758
112578951	14	10625132	10640203	1	1	935	2.1024	0.017758	0.017758	0.017758	0.017758
112578844	14	60218471	60244043	1	1	935	2.0215	0.021613	0.021613	0.021613	0.021613
102407953	14	32258739	32283327	1	1	935	2.0195	0.02172	0.02172	0.02172	0.02172
102394498	14	11456712	11497070	1	1	935	2.0192	0.021732	0.021732	0.021732	0.021732
102405061	14	70766112	70811095	1	1	935	2.003	0.022591	0.022591	0.022591	0.022591
102409891	14	29089841	29155112	1	1	935	1.9957	0.022983	0.022983	0.022983	0.022983
102393120	14	19550001	19574434	1	1	935	1.9886	0.023371	0.023371	0.023371	0.023371
102391474	14	30998283	31013549	1	1	935	1.9307	0.02676	0.02676	0.02676	0.02676
102389694	14	30999614	31023499	1	1	935	1.9307	0.02676	0.02676	0.02676	0.02676
102397886	14	3898806	3931495	2	2	935	1.8346	0.033279	0.054199	0.020729	0.037249
102405567	14	25520546	25588965	1	1	935	1.777	0.037784	0.037784	0.037784	0.037784
102402290	14	41333777	41452500	2	2	935	1.7702	0.038345	0.067601	0.021758	0.041712
102406023	14	9036678	9058400	1	1	935	1.7584	0.039343	0.039343	0.039343	0.039343
112578692	14	9047038	9066881	1	1	935	1.7584	0.039343	0.039343	0.039343	0.039343
102405698	14	9048647	9075138	1	1	935	1.7584	0.039343	0.039343	0.039343	0.039343
102407306	14	6319975	6417959	3	3	935	1.7493	0.040123	0.070041	0.056343	0.021428
102390921	14	19722363	19836363	3	3	935	1.7371	0.041185	0.038635	0.043209	0.047923
102415234	14	39941346	39971451	1	1	935	1.6958	0.044961	0.044961	0.044961	0.044961
102411052	14	67166872	67279213	3	3	935	1.6936	0.04517	0.16436	0.035095	0.024253
102406951	14	4677321	4749304	3	3	935	1.6899	0.045522	0.057336	0.04606	0.042322
112578977	14	29848635	29863741	1	1	935	1.6817	0.046316	0.046316	0.046316	0.046316
102406534	14	35531089	35568724	1	1	935	1.6781	0.046667	0.046667	0.046667	0.046667
102403501	14	49629704	49839060	2	2	935	1.66	0.048456	0.046494	0.055785	0.048045
112578662	14	4269626	4286857	1	1	935	1.6516	0.049305	0.049265	0.049265	0.049386
102395302	15	72301151	72545772	8	6	935	2.4824	0.0065254	0.046413	0.004043	0.005524
112579218	15	69948353	69969470	1	1	935	2.475	0.0066614	0.0066614	0.0066614	0.0066614
102406889	15	17973198	18010229	1	1	935	2.3711	0.0088686	0.0088686	0.0088686	0.0088686
112579193	15	62056229	62076593	1	1	935	2.3164	0.010269	0.010269	0.010269	0.010269
102389567	15	62073645	62094558	1	1	935	2.3164	0.010269	0.010269	0.010269	0.010269
102415669	15	5105649	5130699	1	1	935	2.0785	0.018831	0.018831	0.018831	0.018831
102411981	15	37159132	37221963	3	3	935	2.0197	0.021706	0.018077	0.089649	0.0088981
102403388	15	53054655	53073215	1	1	935	1.8324	0.033443	0.033443	0.033443	0.033443
102394466	15	73603603	73690332	3	3	935	1.8156	0.034714	0.053904	0.022666	0.041811
102392067	15	959628	1065827	4	3	935	1.8147	0.034787	0.084919	0.013228	0.047282
112579311	15	65823078	65838150	1	1	935	1.8079	0.035312	0.035312	0.035312	0.035312
102402081	15	51886940	51995493	3	3	935	1.7986	0.036038	0.087601	0.013277	0.049617
102389592	15	14647191	15236679	14	11	935	1.7717	0.038219	0.27379	0.0050325	0.090595
102393072	15	46875599	46907822	1	1	935	1.6698	0.047478	0.047478	0.047478	0.047478
102392740	15	46892935	46910755	1	1	935	1.6698	0.047478	0.047478	0.047478	0.047478
112579201	15	63313874	63338886	1	1	935	1.6563	0.04883	0.04883	0.04883	0.04883
102416486	15	57515108	57615600	4	3	935	1.6518	0.04929	0.1433	0.016118	0.074054
102393211	16	56120370	56175062	1	1	935	3.2445	0.00058839	0.00058839	0.00058839	0.00058839
102410580	16	30090388	30195980	2	2	935	2.7726	0.0027802	0.004272	0.0020449	0.0032351
112579762	16	44239955	44255061	1	1	935	2.589	0.0048132	0.0048132	0.0048132	0.0048132
102413107	16	41893048	41983243	3	3	935	2.5622	0.0052001	0.012887	0.0020559	0.0071058
102407914	16	62719086	62744412	1	1	935	2.3938	0.0083365	0.0083365	0.0083365	0.0083365
102408457	16	62729694	62749721	1	1	935	2.3938	0.0083365	0.0083365	0.0083365	0.0083365
102411671	16	38995173	39013097	1	1	935	2.3491	0.0094084	0.0094084	0.0094084	0.0094084
102414077	16	51853894	52104735	8	6	935	2.1839	0.014486	0.036036	0.19293	0.0013915
102402604	16	34245291	34261114	1	1	935	2.1438	0.016023	0.016023	0.016023	0.016023
102399606	16	53290711	53803960	14	7	935	1.9944	0.023052	0.38087	0.01037	0.017287
102398874	16	27513983	27992573	12	9	935	1.9019	0.028589	0.1393	0.089411	0.0056247
102392865	16	21167007	21204906	1	1	935	1.85	0.032157	0.032157	0.032157	0.032157
102390969	16	49496246	49619666	2	2	935	1.784	0.037209	0.07459	0.029808	0.02811
102404218	16	8563934	8770648	1	1	935	1.7539	0.03972	0.03972	0.03972	0.03972
102412130	16	29952117	30051730	1	1	935	1.7472	0.040297	0.040297	0.040297	0.040297
102407387	16	39118338	39134622	1	1	935	1.7436	0.040617	0.040617	0.040617	0.040617
102406869	16	39124367	39157377	1	1	935	1.7436	0.040617	0.040617	0.040617	0.040617
102403898	16	38401605	38424560	1	1	935	1.743	0.040671	0.040671	0.040671	0.040671
102405525	16	38410292	38461912	1	1	935	1.743	0.040671	0.040671	0.040671	0.040671
112579744	16	45739191	45754311	1	1	935	1.7416	0.040792	0.040792	0.040792	0.040792
102393180	16	21128963	21178711	1	1	935	1.7321	0.041624	0.041624	0.041624	0.041625
112579787	16	21147512	21162604	1	1	935	1.7321	0.041624	0.041624	0.041624	0.041625
102390814	16	1122686	1164913	1	1	935	1.7316	0.041674	0.041674	0.041674	0.041674
112579794	16	1156882	1171954	1	1	935	1.7316	0.041674	0.041674	0.041674	0.041674
112579530	16	1160789	1181216	1	1	935	1.7316	0.041674	0.041674	0.041674	0.041674
112579805	16	1161474	1176546	1	1	935	1.7316	0.041674	0.041674	0.041674	0.041674
102398218	16	527172	578802	1	1	935	1.7314	0.04169	0.04169	0.04169	0.04169
112579703	16	57792068	57814430	1	1	935	1.7301	0.04181	0.04181	0.04181	0.04181
112579651	16	32953606	32972466	1	1	935	1.6704	0.047422	0.047422	0.047422	0.047422
102388917	16	32957156	32976950	1	1	935	1.6704	0.047422	0.047422	0.047422	0.047422
102402942	16	32961922	32992052	1	1	935	1.6704	0.047422	0.047422	0.047422	0.047422
102406743	16	42799493	42939415	3	3	935	1.6499	0.049486	0.027605	0.17266	0.029168
102409123	17	1958862	2410929	2	2	935	2.9965	0.0013656	0.0034315	0.00063066	0.0015257
102395962	17	54673678	54763143	1	1	935	2.6039	0.0046086	0.004594	0.004594	0.004638
112580101	17	23932804	23947875	1	1	935	2.3732	0.0088179	0.0088179	0.0088179	0.0088179
102403194	17	1818561	1837927	1	1	935	2.2867	0.011108	0.011108	0.011108	0.011108
102402867	17	1823632	1842638	1	1	935	2.2867	0.011108	0.011108	0.011108	0.011108
102403694	17	15075686	15129736	2	2	935	2.2454	0.012372	0.029356	0.0070754	0.011056
112579995	17	70121937	70146113	1	1	935	2.2296	0.012887	0.012887	0.012887	0.012887
102415912	17	70131980	70154745	1	1	935	2.2296	0.012887	0.012887	0.012887	0.012887
112580068	17	25267346	25282418	1	1	935	2.2197	0.013218	0.013218	0.013218	0.013218
102393685	17	10207020	10238895	1	1	935	2.2049	0.01373	0.01373	0.01373	0.01373
102394011	17	10225740	10243237	1	1	935	2.2049	0.01373	0.01373	0.01373	0.01373
102394339	17	10228417	10256996	1	1	935	2.2049	0.01373	0.01373	0.01373	0.01373
102407495	17	3170983	3192135	1	1	935	2.0662	0.019404	0.019404	0.019404	0.019404
102407829	17	3177250	3202399	1	1	935	2.0662	0.019404	0.019404	0.019404	0.019404
102410996	17	20267973	20295882	1	1	935	2.0175	0.021823	0.021799	0.021799	0.02187
112580058	17	20277178	20292308	1	1	935	2.0175	0.021823	0.021799	0.021799	0.02187
102398259	17	28912876	28952282	1	1	935	2.0156	0.021922	0.021922	0.021922	0.021922
102403413	17	10948259	10964213	1	1	935	1.9647	0.024725	0.024725	0.024725	0.024725
102408025	17	1533509	1564340	1	1	935	1.9494	0.025621	0.025621	0.025621	0.025621
112579911	17	8767324	8789230	1	1	935	1.9419	0.026072	0.026072	0.026072	0.026072
102389667	17	16974744	17157892	5	4	935	1.9032	0.028504	0.069277	0.013847	0.041319
102395884	17	62999954	63456220	11	9	935	1.8981	0.028839	0.10123	0.02287	0.02949
102402636	17	19770832	19790138	1	1	935	1.85	0.032154	0.032154	0.032154	0.032154
102412902	17	5021841	5617593	21	14	935	1.8147	0.034786	0.22914	0.097539	0.007546
102395975	17	17929715	18223004	5	4	935	1.7548	0.039644	0.1054	0.23875	0.004823
102397406	17	37248565	37337809	3	3	935	1.7042	0.044168	0.066127	0.063101	0.027308
102404417	17	28400195	28472767	1	1	935	1.6969	0.044857	0.044857	0.044857	0.044857
102402687	17	28510721	28572428	2	2	935	1.6813	0.046348	0.065961	0.028905	0.057188
112580401	18	46799575	46815332	1	1	935	3.107	0.00094508	0.00094509	0.00094509	0.00094508
102415054	18	55657968	55715890	2	2	935	2.99	0.0013947	0.0013725	0.0036461	0.00078973
102409188	18	1272508	1326424	2	2	935	2.9885	0.0014016	0.0012761	0.0033241	0.00085633
112580494	18	1306222	1321301	1	1	935	2.9358	0.0016634	0.0016634	0.0016634	0.0016634
102409511	18	1311648	1351698	1	1	935	2.9358	0.0016634	0.0016634	0.0016634	0.0016634
112580385	18	46798272	46829979	2	2	935	2.8917	0.0019155	0.003435	0.0018893	0.0014738
102414984	18	50243552	50293644	1	1	935	2.791	0.002627	0.002627	0.002627	0.0026271
102400564	18	52430478	52463950	2	2	935	2.7519	0.0029629	0.0040568	0.0028322	0.0029254
102412867	18	43775600	43934466	5	4	935	2.719	0.0032737	0.0027403	0.0058012	0.0068961
102395247	18	46762693	46800753	2	2	935	2.6819	0.0036602	0.0082864	0.0018893	0.0042393
102391528	18	20725752	20754032	1	1	935	2.4586	0.0069737	0.0069737	0.0069737	0.0069737
102410318	18	13556834	13578769	1	1	935	2.3416	0.0096017	0.0096017	0.0096017	0.0096017
102410642	18	13563726	13635497	1	1	935	2.3416	0.0096017	0.0096017	0.0096017	0.0096017
102400982	18	37815940	38078109	5	4	935	2.2664	0.011715	0.079865	0.0071183	0.0054825
102399195	18	55481063	55504529	2	2	935	2.2105	0.013535	0.031961	0.0094609	0.010481
102398871	18	55489680	55521103	2	2	935	2.2105	0.013535	0.031961	0.0094609	0.010481
102400551	18	38054561	38239819	4	3	935	2.1937	0.014129	0.054556	0.0090516	0.009706
102394699	18	61894091	61912689	1	1	935	2.1416	0.016112	0.016112	0.016112	0.016112
102395669	18	61897527	61917720	1	1	935	2.1416	0.016112	0.016112	0.016112	0.016112
102394736	18	49159387	49186727	2	2	935	2.0364	0.020855	0.017076	0.051379	0.012227
102396600	18	61622148	61652564	1	1	935	2.0298	0.021187	0.021187	0.021187	0.021187
102415503	18	60567644	60596595	1	1	935	1.9633	0.024804	0.024804	0.024804	0.024804
112580465	18	65215525	65231097	1	1	935	1.8909	0.029316	0.029316	0.029316	0.029316
102392021	18	18721023	18807870	2	2	935	1.8722	0.030588	0.047241	0.018956	0.034107
102403062	18	60630947	60659303	1	1	935	1.8504	0.032125	0.032125	0.032125	0.032125
112580134	18	60645761	60683778	1	1	935	1.8504	0.032125	0.032125	0.032125	0.032125
102407928	18	53641077	53660071	1	1	935	1.8178	0.034548	0.034548	0.034548	0.034548
102400235	18	52402402	52437685	2	2	935	1.8046	0.035567	0.082813	0.023632	0.027991
112580475	18	52369181	52384301	1	1	935	1.7927	0.036511	0.036511	0.036511	0.036511
102402416	18	49571975	49667530	1	1	935	1.7854	0.037095	0.037095	0.037095	0.037095
112580289	18	49642510	49663024	1	1	935	1.7854	0.037095	0.037095	0.037095	0.037095
102406186	18	61909950	61929428	2	2	935	1.7639	0.038876	0.055579	0.026973	0.043715
112580227	18	14794406	14827274	1	1	935	1.7508	0.039994	0.039994	0.039994	0.039994
102394579	18	14814147	14832287	1	1	935	1.7508	0.039994	0.039994	0.039994	0.039994
102403192	18	48643779	48706475	2	2	935	1.731	0.041725	0.067016	0.023582	0.051314
102397029	18	46820878	46892189	3	3	935	1.7292	0.041887	0.051215	0.17442	0.01105
112580543	18	53712693	53727764	1	1	935	1.7159	0.04309	0.04309	0.04309	0.04309
102403509	18	48615154	48645419	2	2	935	1.7082	0.043803	0.075752	0.023297	0.051508
102393391	18	24799175	24843904	1	1	935	1.6878	0.045722	0.045722	0.045722	0.045722
102405220	19	55364935	55382667	1	1	935	2.5032	0.0061537	0.0061537	0.0061537	0.0061537
102406234	19	23102599	23186931	2	2	935	2.4325	0.0074973	0.023329	0.0090508	0.0027779
112580645	19	54521770	54575915	1	1	935	2.2721	0.011541	0.011541	0.011541	0.011541
102398835	19	29806748	29830289	1	1	935	1.946	0.025826	0.025826	0.025826	0.025826
102389158	19	67622994	67828632	7	6	935	1.9009	0.028655	0.044745	0.076739	0.011354
102392442	19	12174554	12802333	17	12	935	1.868	0.030883	0.15464	0.062378	0.0097804
102400316	19	22736278	22861053	5	4	935	1.858	0.031583	0.13463	0.0063288	0.054611
102411765	19	65122600	65148669	1	1	935	1.8253	0.033979	0.033979	0.033979	0.033979
102397167	19	37902524	37941320	1	1	935	1.8098	0.035162	0.035162	0.035162	0.035162
102412789	19	9046072	9164223	4	3	935	1.7728	0.03813	0.042493	0.077014	0.02352
102391062	19	2008833	2474698	7	6	935	1.7466	0.040352	0.14178	0.031585	0.026251
102389227	19	36907823	37132422	3	3	935	1.7405	0.040882	0.058085	0.055089	0.028872
102408983	19	8264633	8289766	1	1	935	1.7225	0.042489	0.042452	0.042452	0.042563
112580696	19	40152741	40171264	1	1	935	1.6794	0.046534	0.046534	0.046534	0.046534
102413868	19	39004145	39083587	2	2	935	1.6598	0.048479	0.048439	0.044487	0.059983
112580920	20	8966541	8986082	1	1	935	4.4515	4.26e-06	4.26e-06	4.26e-06	4.26e-06
102408568	20	14035135	14072539	1	1	935	4.3835	5.84e-06	5.82e-06	5.82e-06	5.89e-06
112581059	20	14050439	14065548	1	1	935	4.3835	5.84e-06	5.82e-06	5.82e-06	5.89e-06
102394136	20	28040397	28069174	1	1	935	4.3459	6.94e-06	6.94e-06	6.94e-06	6.94e-06
102396060	20	27932196	28053180	3	3	935	3.9941	3.25e-05	7.99e-05	2.08e-05	6.47e-05
102411925	20	13250379	13408926	5	4	935	3.8614	5.64e-05	0.00080079	2.32e-05	7.79e-05
102402688	20	25285048	26264479	19	15	935	3.7416	9.14e-05	0.0083209	0.00011052	0.00012051
102397328	20	29089007	29447954	11	9	935	2.9089	0.0018133	0.036085	0.00041108	0.0035814
102403092	20	61468489	61792382	9	6	935	2.7277	0.0031892	0.11918	0.0015099	0.0013598
102394785	20	1020026	1039342	1	1	935	2.7054	0.0034114	0.0034114	0.0034114	0.0034114
102413511	20	44108164	44225622	2	2	935	2.6613	0.0038922	0.0032446	0.0084202	0.002627
102391311	20	44836281	44966450	2	2	935	2.6486	0.0040407	0.0019981	0.011843	0.0036995
102413232	20	11836850	11865201	1	1	935	2.6401	0.0041441	0.0041441	0.0041441	0.0041441
102396024	20	62766282	62787663	1	1	935	2.6304	0.0042644	0.0042644	0.0042644	0.0042644
112580947	20	35250623	35281542	2	2	935	2.5982	0.0046854	0.0088339	0.0025934	0.0054257
102396162	20	4619157	4834540	6	4	935	2.5605	0.0052266	0.050774	0.003839	0.0033913
102410930	20	34673177	34691728	1	1	935	2.5594	0.005243	0.005243	0.005243	0.005243
102405820	20	63290585	63334518	1	1	935	2.539	0.0055587	0.0055503	0.0055503	0.0055757
102415350	20	55007001	55090118	2	2	935	2.4871	0.0064386	0.0063717	0.011307	0.004535
112580880	20	368761	388231	1	1	935	2.4485	0.0071725	0.0071725	0.0071725	0.0071726
112580815	20	40203024	40246901	2	2	935	2.4394	0.0073555	0.014257	0.0040388	0.0082006
102407701	20	49346880	49364226	1	1	935	2.3029	0.010643	0.010643	0.010643	0.010643
102408358	20	49353448	49371086	1	1	935	2.3029	0.010643	0.010643	0.010643	0.010643
102403017	20	920981	1048251	2	2	935	2.2688	0.011639	0.022396	0.0068111	0.012073
102389100	20	47747472	47785461	2	2	935	2.2417	0.01249	0.0095157	0.020643	0.011776
102416113	20	47773331	47809291	2	2	935	2.1592	0.015419	0.012921	0.022114	0.014936
112580902	20	57585147	57646982	2	2	935	2.1368	0.016306	0.0088195	0.028669	0.021378
112580906	20	26892325	26945367	2	2	935	2.0855	0.018514	0.043854	0.01	0.020975
102389024	20	24385812	24487333	1	1	935	2.0819	0.018676	0.018676	0.018676	0.018676
102409537	20	14013061	14029890	1	1	935	2.0531	0.020031	0.020031	0.020031	0.020031
102410314	20	14014122	14045518	1	1	935	2.0531	0.020031	0.020031	0.020031	0.020031
112580809	20	28610946	29022117	12	8	935	2.0469	0.020332	0.34097	0.0062863	0.01682
102391076	20	27126567	27598400	12	8	935	2.046	0.020381	0.13958	0.068711	0.0033093
102415921	20	37492079	37929790	10	8	935	1.9963	0.022953	0.1005	0.023845	0.012518
102402692	20	863282	901241	2	2	935	1.9865	0.023488	0.015326	0.052666	0.018224
112580890	20	34001633	34036304	1	1	935	1.9493	0.025631	0.025631	0.025631	0.02563
102401821	20	1786191	1895803	1	1	935	1.9199	0.027433	0.027433	0.027433	0.027433
102400329	20	48976423	49007185	1	1	935	1.8628	0.031242	0.031242	0.031242	0.031242
102414193	20	51718624	52672873	22	16	935	1.853	0.031938	0.084062	0.13309	0.0092703
102392624	20	27697601	27820388	2	2	935	1.8525	0.031981	0.018683	0.072733	0.026508
102408579	20	53185702	53376437	4	3	935	1.8447	0.032538	0.052215	0.023478	0.036832
102415060	20	35532398	35596049	1	1	935	1.8215	0.034262	0.03423	0.03423	0.034327
102415612	20	35583310	35616429	1	1	935	1.8215	0.034262	0.03423	0.03423	0.034327
102404497	20	18858111	19067519	6	4	935	1.7993	0.035987	0.14	0.05113	0.01162
112580939	20	42725216	42830840	4	3	935	1.7834	0.037257	0.084837	0.047187	0.02026
102403039	20	10528760	10643883	2	2	935	1.7611	0.03911	0.047384	0.03079	0.047053
102392945	20	8253403	8347282	1	1	935	1.7531	0.03979	0.03979	0.03979	0.03979
112580878	20	27711534	27727063	1	1	935	1.7412	0.04082	0.04082	0.04082	0.04082
102415968	20	10292839	10324488	1	1	935	1.7398	0.040951	0.040915	0.040915	0.041023
112580874	20	10314672	10336902	1	1	935	1.7398	0.040951	0.040915	0.040915	0.041023
102406087	20	59034646	59086648	2	2	935	1.6655	0.04791	0.068621	0.031275	0.067423
102406260	20	48282956	48352030	1	1	935	1.6593	0.048528	0.048528	0.048528	0.048528
112581097	20	48316072	48331143	1	1	935	1.6593	0.048528	0.048528	0.048528	0.048528
102401185	20	24683843	24719296	2	2	935	1.6544	0.049024	0.067985	0.031686	0.060479
102402531	21	46090118	46117954	1	1	935	2.8333	0.0023036	0.0023036	0.0023036	0.0023036
102415303	21	5104722	5212244	3	3	935	2.3746	0.0087849	0.019765	0.0040269	0.013141
102405231	21	16322718	16350137	1	1	935	2.3367	0.0097279	0.0097279	0.0097279	0.009728
102408254	21	16337104	16366725	1	1	935	2.3367	0.0097279	0.0097279	0.0097279	0.009728
112581185	21	59885229	59901528	1	1	935	2.3297	0.0099105	0.0099105	0.0099105	0.0099105
112581188	21	7973800	8001874	1	1	935	2.1339	0.016427	0.016427	0.016427	0.016427
112581138	21	52551528	52569269	1	1	935	1.8402	0.032872	0.032872	0.032872	0.032872
112581127	21	57365405	57383082	1	1	935	1.8356	0.033211	0.033211	0.033211	0.033211
112581193	21	34854820	34916611	2	2	935	1.8145	0.034797	0.057311	0.038449	0.022154
112581178	21	48152106	48185785	1	1	935	1.8112	0.035053	0.035053	0.035053	0.035053
102403636	21	48158989	48188245	1	1	935	1.8112	0.035053	0.035053	0.035053	0.035053
112581179	21	48171477	48188523	1	1	935	1.8112	0.035053	0.035053	0.035053	0.035053
102414793	21	5224896	5431178	5	4	935	1.7786	0.037655	0.024755	0.07309	0.046645
112581117	21	14364215	14382880	1	1	935	1.7637	0.038895	0.038895	0.038895	0.038895
102413344	21	21214720	21286343	1	1	935	1.7208	0.042647	0.042647	0.042647	0.042647
102415790	21	59835162	59937027	3	3	935	1.6608	0.048379	0.062204	0.027713	0.078806
112581280	21	21511593	21531106	1	1	935	1.6576	0.048703	0.048663	0.048663	0.048784
102400432	22	26915007	26968008	1	1	935	2.2095	0.013569	0.013569	0.013569	0.013569
102400748	22	26952953	27004957	1	1	935	2.2095	0.013569	0.013569	0.013569	0.013569
102399707	22	21061843	21097049	1	1	935	2.0772	0.018894	0.018894	0.018894	0.018894
102399847	22	53558769	53575115	1	1	935	2.0235	0.021511	0.021511	0.021511	0.021511
112581435	22	45394142	45429230	2	2	935	1.9896	0.023317	0.031376	0.039792	0.012704
102404295	22	48295856	48311952	1	1	935	1.9274	0.026962	0.026962	0.026962	0.026962
102398619	22	57882487	57903271	1	1	935	1.8905	0.029347	0.029347	0.029347	0.029347
102395947	22	7921545	8126340	4	3	935	1.8686	0.030839	0.10876	0.011363	0.039516
102416601	22	31953028	32012291	3	3	935	1.7023	0.044352	0.051584	0.038864	0.051267
102409751	22	54870082	55000352	2	2	935	1.6911	0.045413	0.072714	0.026449	0.052563
102402006	23	50744606	50859342	3	3	935	3.0051	0.0013275	0.0024827	0.014863	0.00012057
102395387	23	22551931	22570087	1	1	935	2.7591	0.0028983	0.0028983	0.0028983	0.0028983
112581574	23	47901652	47917319	1	1	935	2.7192	0.003272	0.0032721	0.0032721	0.003272
112581536	23	48627522	48647431	2	2	935	2.6688	0.0038065	0.0061226	0.0024243	0.0043122
112581695	23	27026940	27042011	1	1	935	2.6515	0.0040064	0.0040064	0.0040064	0.0040064
102395713	23	22376625	22564557	4	3	935	2.5084	0.0060643	0.02709	0.010127	0.0017455
102390811	23	16611114	16857693	7	5	935	2.421	0.0077386	0.049392	0.030588	0.0011954
102389572	23	32246377	32280007	1	1	935	2.4013	0.0081679	0.0081679	0.0081679	0.0081679
102390661	23	19286639	19327414	2	2	935	2.2131	0.013447	0.024389	0.019688	0.0064505
102393436	23	23747789	23804416	2	2	935	2.1428	0.016066	0.020746	0.013084	0.017924
102400086	23	22246531	22300504	2	2	935	2.1317	0.016518	0.031383	0.012101	0.014503
102407262	23	48631352	48764277	5	4	935	2.0611	0.019646	0.05704	0.0060498	0.032493
102414234	23	10096005	10150250	1	1	935	1.9399	0.026199	0.026199	0.026199	0.026199
102405048	23	9296114	9376874	1	1	935	1.8277	0.0338	0.0338	0.0338	0.0338
112581626	23	9338725	9363301	1	1	935	1.8277	0.0338	0.0338	0.0338	0.0338
102411307	23	15005848	15022174	1	1	935	1.827	0.03385	0.03385	0.03385	0.03385
102389520	23	14126101	14332866	8	6	935	1.818	0.034534	0.058851	0.078356	0.018587
102405955	23	44717339	44766111	1	1	935	1.7765	0.037827	0.037827	0.037827	0.037827
112581580	23	44758581	44776709	1	1	935	1.7765	0.037827	0.037827	0.037827	0.037827
102407122	23	44764964	44804131	2	2	935	1.7719	0.038204	0.02516	0.070006	0.035128
102404265	23	9193951	9304013	2	2	935	1.7461	0.040394	0.033357	0.054935	0.039018
102415923	23	335111	351052	1	1	935	1.6827	0.046221	0.046221	0.046221	0.046221
102416250	23	348008	363949	1	1	935	1.6827	0.046221	0.046221	0.046221	0.046221
102404946	24	8293771	8321081	1	1	935	2.6212	0.0043811	0.0043812	0.0043812	0.0043811
102394721	24	7016026	7045573	1	1	935	2.562	0.0052036	0.0052036	0.0052036	0.0052036
102393115	24	7022538	7044260	1	1	935	2.562	0.0052036	0.0052036	0.0052036	0.0052036
102405502	24	8305444	8353034	2	2	935	2.3455	0.009502	0.010473	0.0084935	0.011432
102403228	24	41221609	41281719	1	1	935	2.3385	0.0096794	0.0096794	0.0096794	0.0096794
102409501	24	32645612	32894198	5	4	935	2.2916	0.010964	0.084237	0.077082	0.00057782
112581798	24	21687375	21714329	1	1	935	2.2173	0.013302	0.013302	0.013302	0.013302
102401327	24	42354019	42376473	1	1	935	2.2023	0.013822	0.013822	0.013822	0.013822
102415762	24	25043593	25080126	1	1	935	2.1908	0.014234	0.014217	0.014217	0.014269
112581834	24	32694781	32716036	1	1	935	2.0619	0.019609	0.019608	0.019608	0.019609
112581994	24	22579220	22594301	1	1	935	2.0301	0.021172	0.021172	0.021172	0.021172
112581989	24	18562188	18577260	1	1	935	1.9483	0.025692	0.025692	0.025692	0.025692
102391267	24	16832912	16954625	4	3	935	1.8279	0.033779	0.045984	0.028076	0.043507
102411995	24	16602084	16625688	1	1	935	1.7896	0.036757	0.036656	0.036656	0.03696
112581743	24	16610822	16630614	1	1	935	1.7896	0.036757	0.036656	0.036656	0.03696
102405863	24	34851646	34955735	3	3	935	1.7696	0.038395	0.066225	0.026327	0.041255
102399739	24	42320755	42369073	2	2	935	1.7673	0.038587	0.058428	0.023129	0.048312
102396243	24	31813459	31832120	1	1	935	1.7129	0.043367	0.043367	0.043367	0.043367
102414450	24	11581785	12804662	35	20	935	1.7041	0.04418	0.45917	0.024177	0.027621
102407384	24	14276322	14318362	1	1	935	1.6878	0.045723	0.045723	0.045723	0.045723
102391498	24	15049856	15074650	1	1	935	1.6684	0.047614	0.047614	0.047614	0.047614
102393228	24	15063949	15085525	1	1	935	1.6684	0.047614	0.047614	0.047614	0.047614
