# Supplementary material for: Integrative Analysis of Transcriptome and GWAS Data to Identify the Hub Genes Associated With Milk Yield Trait in Buffalo
Source: Front Genet. 2019 Feb 5;10:36. doi: 10.3389/fgene.2019.00036 (PMC6371051; doi:10.3389/fgene.2019.00036)
Supplement: DATA SHEET S1 — The genotype datasets of this study. [file Data_Sheet_1.zip]

Archive with 3 entries (3 files):
- buff_geno935_qc.bed
- buff_geno935_qc.bim
- buff_geno935_qc.fam
