# Supplementary material for: Integrative Analysis of Transcriptome and GWAS Data to Identify the Hub Genes Associated With Milk Yield Trait in Buffalo
Source: Front Genet. 2019 Feb 5;10:36. doi: 10.3389/fgene.2019.00036 (PMC6371051; doi:10.3389/fgene.2019.00036)
Supplement: DATA SHEET S1 — The genotype datasets of this study. [file Data_Sheet_1.zip › buff_geno935_qc.bim]

0	AX-85040779	-9	0	G	A
0	AX-85040780	-9	0	T	C
0	AX-85040807	-9	0	G	A
0	AX-85040828	-9	0	C	T
0	AX-85040844	-9	0	C	A
0	AX-85040875	-9	0	C	T
0	AX-85040926	-9	0	G	T
0	AX-85040928	-9	0	G	A
0	AX-85040931	-9	0	A	G
0	AX-85040976	-9	0	A	G
0	AX-85040979	-9	0	T	C
0	AX-85040985	-9	0	A	G
0	AX-85041022	-9	0	A	C
0	AX-85041037	-9	0	A	G
0	AX-85041043	-9	0	G	A
0	AX-85041064	-9	0	C	A
0	AX-85041094	-9	0	G	A
0	AX-85041138	-9	0	A	G
0	AX-85041212	-9	0	A	C
0	AX-85041235	-9	0	T	C
0	AX-85041248	-9	0	T	C
0	AX-85041254	-9	0	C	A
0	AX-85041266	-9	0	T	C
0	AX-85041281	-9	0	C	A
0	AX-85041285	-9	0	T	C
0	AX-85041306	-9	0	T	C
0	AX-85041317	-9	0	G	A
0	AX-85041352	-9	0	C	T
0	AX-85041353	-9	0	A	G
0	AX-85041361	-9	0	T	C
0	AX-85041371	-9	0	G	A
0	AX-85041458	-9	0	C	T
0	AX-85041476	-9	0	A	G
0	AX-85041536	-9	0	C	T
0	AX-85041562	-9	0	C	A
0	AX-85041579	-9	0	T	G
0	AX-85041587	-9	0	G	A
0	AX-85041600	-9	0	T	C
0	AX-85041655	-9	0	A	G
0	AX-85041657	-9	0	G	A
0	AX-85041664	-9	0	C	T
0	AX-85041679	-9	0	A	G
0	AX-85041733	-9	0	T	C
0	AX-85041738	-9	0	T	G
0	AX-85041779	-9	0	A	G
0	AX-85041789	-9	0	T	G
0	AX-85041794	-9	0	T	C
0	AX-85041826	-9	0	G	A
0	AX-85041840	-9	0	A	G
0	AX-85041888	-9	0	T	C
0	AX-85041907	-9	0	C	T
0	AX-85041918	-9	0	C	A
0	AX-85041921	-9	0	A	C
0	AX-85041922	-9	0	C	G
0	AX-85041926	-9	0	A	G
0	AX-85041953	-9	0	G	A
0	AX-85041969	-9	0	G	A
0	AX-85041977	-9	0	G	A
0	AX-85041985	-9	0	A	C
0	AX-85041990	-9	0	C	T
0	AX-85041992	-9	0	A	G
0	AX-85042009	-9	0	G	A
0	AX-85042025	-9	0	G	A
0	AX-85042046	-9	0	T	C
0	AX-85042060	-9	0	G	A
0	AX-85042100	-9	0	T	A
0	AX-85042142	-9	0	A	C
0	AX-85042144	-9	0	T	G
0	AX-85042156	-9	0	T	C
0	AX-85042159	-9	0	A	G
0	AX-85042195	-9	0	G	T
0	AX-85042244	-9	0	C	T
0	AX-85042248	-9	0	T	C
0	AX-85042276	-9	0	T	C
0	AX-85042283	-9	0	A	C
0	AX-85042287	-9	0	C	G
0	AX-85042290	-9	0	G	A
0	AX-85042298	-9	0	G	A
0	AX-85042306	-9	0	A	G
0	AX-85042312	-9	0	C	T
0	AX-85042363	-9	0	T	G
0	AX-85042390	-9	0	A	G
0	AX-85042402	-9	0	C	T
0	AX-85042415	-9	0	G	A
0	AX-85042461	-9	0	T	C
0	AX-85042462	-9	0	A	C
0	AX-85042546	-9	0	A	G
0	AX-85042571	-9	0	A	G
0	AX-85042589	-9	0	A	G
0	AX-85042591	-9	0	A	G
0	AX-85042607	-9	0	T	A
0	AX-85042652	-9	0	T	C
0	AX-85042666	-9	0	A	G
0	AX-85042672	-9	0	T	G
0	AX-85042685	-9	0	G	A
0	AX-85042735	-9	0	T	G
0	AX-85042780	-9	0	T	C
0	AX-85042797	-9	0	A	G
0	AX-85042807	-9	0	G	A
0	AX-85042825	-9	0	G	A
0	AX-85042826	-9	0	T	G
0	AX-85042837	-9	0	G	A
0	AX-85042877	-9	0	T	C
0	AX-85042908	-9	0	T	C
0	AX-85042976	-9	0	C	T
0	AX-85043012	-9	0	G	A
0	AX-85043029	-9	0	T	G
0	AX-85043034	-9	0	C	T
0	AX-85043036	-9	0	G	A
0	AX-85043072	-9	0	C	T
0	AX-85043120	-9	0	G	A
0	AX-85043123	-9	0	C	T
0	AX-85043184	-9	0	A	G
0	AX-85043199	-9	0	A	T
0	AX-85043224	-9	0	C	T
0	AX-85043225	-9	0	G	A
0	AX-85043233	-9	0	A	G
0	AX-85043236	-9	0	T	C
0	AX-85043247	-9	0	A	G
0	AX-85043250	-9	0	T	G
0	AX-85043318	-9	0	A	G
0	AX-85043320	-9	0	G	A
0	AX-85043338	-9	0	C	T
0	AX-85043390	-9	0	G	A
0	AX-85043405	-9	0	G	A
0	AX-85043427	-9	0	A	G
0	AX-85043461	-9	0	G	T
0	AX-85043478	-9	0	A	G
0	AX-85043500	-9	0	T	C
0	AX-85043518	-9	0	T	C
0	AX-85043544	-9	0	G	A
0	AX-85043555	-9	0	A	C
0	AX-85043559	-9	0	G	A
0	AX-85043611	-9	0	A	G
0	AX-85043667	-9	0	G	A
0	AX-85043671	-9	0	A	G
0	AX-85043688	-9	0	T	C
0	AX-85043692	-9	0	G	C
0	AX-85043721	-9	0	G	A
0	AX-85043741	-9	0	A	G
0	AX-85043750	-9	0	C	T
0	AX-85043762	-9	0	T	C
0	AX-85043796	-9	0	C	T
0	AX-85043834	-9	0	A	T
0	AX-85043839	-9	0	C	G
0	AX-85043851	-9	0	C	T
0	AX-85043857	-9	0	T	C
0	AX-85043858	-9	0	A	G
0	AX-85043860	-9	0	T	C
0	AX-85043862	-9	0	G	A
0	AX-85043870	-9	0	T	C
0	AX-85043883	-9	0	A	G
0	AX-85043897	-9	0	C	T
0	AX-85043912	-9	0	A	C
0	AX-85043913	-9	0	G	A
0	AX-85043916	-9	0	G	A
0	AX-85044002	-9	0	C	T
0	AX-85044015	-9	0	A	G
0	AX-85044048	-9	0	G	A
0	AX-85044051	-9	0	C	A
0	AX-85044095	-9	0	C	T
0	AX-85044100	-9	0	C	T
0	AX-85044138	-9	0	C	T
0	AX-85044153	-9	0	T	C
0	AX-85044186	-9	0	A	G
0	AX-85044190	-9	0	C	T
0	AX-85044198	-9	0	A	C
0	AX-85044207	-9	0	T	G
0	AX-85044210	-9	0	C	T
0	AX-85044228	-9	0	T	C
0	AX-85044250	-9	0	C	T
0	AX-85044256	-9	0	G	A
0	AX-85044284	-9	0	T	C
0	AX-85044287	-9	0	T	C
0	AX-85044292	-9	0	T	C
0	AX-85044305	-9	0	G	A
0	AX-85044318	-9	0	A	G
0	AX-85044358	-9	0	A	C
0	AX-85044372	-9	0	G	A
0	AX-85044394	-9	0	T	C
0	AX-85044477	-9	0	G	T
0	AX-85044505	-9	0	T	C
0	AX-85044511	-9	0	G	A
0	AX-85044513	-9	0	A	C
0	AX-85044522	-9	0	C	T
0	AX-85044571	-9	0	T	C
0	AX-85044636	-9	0	T	C
0	AX-85044688	-9	0	T	C
0	AX-85044734	-9	0	A	G
0	AX-85044761	-9	0	G	A
0	AX-85044796	-9	0	C	T
0	AX-85044826	-9	0	A	T
0	AX-85044830	-9	0	A	G
0	AX-85044855	-9	0	C	A
0	AX-85044909	-9	0	G	A
0	AX-85044910	-9	0	C	T
0	AX-85044930	-9	0	C	T
0	AX-85044935	-9	0	C	T
0	AX-85044943	-9	0	A	T
0	AX-85044981	-9	0	A	C
0	AX-85045000	-9	0	A	G
0	AX-85045052	-9	0	A	G
0	AX-85045071	-9	0	G	A
0	AX-85045175	-9	0	G	A
0	AX-85045227	-9	0	G	A
0	AX-85045234	-9	0	A	G
0	AX-85045264	-9	0	C	T
0	AX-85045265	-9	0	C	T
0	AX-85045281	-9	0	A	G
0	AX-85045289	-9	0	T	G
0	AX-85045358	-9	0	G	C
0	AX-85045400	-9	0	C	T
0	AX-85045403	-9	0	G	T
0	AX-85045467	-9	0	A	C
0	AX-85045497	-9	0	A	G
0	AX-85045543	-9	0	T	C
0	AX-85045554	-9	0	T	A
0	AX-85045573	-9	0	T	C
0	AX-85045608	-9	0	A	G
0	AX-85045692	-9	0	G	A
0	AX-85045708	-9	0	T	C
0	AX-85045723	-9	0	T	C
0	AX-85045727	-9	0	T	C
0	AX-85045740	-9	0	T	C
0	AX-85045805	-9	0	G	T
0	AX-85045821	-9	0	A	G
0	AX-85045826	-9	0	A	G
0	AX-85045851	-9	0	C	A
0	AX-85045959	-9	0	T	C
0	AX-85045996	-9	0	C	T
0	AX-85046024	-9	0	C	T
0	AX-85046032	-9	0	A	G
0	AX-85046051	-9	0	T	C
0	AX-85046118	-9	0	G	T
0	AX-85046149	-9	0	T	C
0	AX-85046159	-9	0	G	A
0	AX-85046182	-9	0	G	T
0	AX-85046194	-9	0	G	A
0	AX-85046207	-9	0	A	G
0	AX-85046220	-9	0	T	C
0	AX-85046221	-9	0	G	A
0	AX-85046235	-9	0	A	G
0	AX-85046265	-9	0	C	T
0	AX-85046273	-9	0	T	C
0	AX-85046298	-9	0	G	A
0	AX-85046307	-9	0	T	C
0	AX-85046315	-9	0	A	C
0	AX-85046344	-9	0	C	T
0	AX-85046345	-9	0	T	C
0	AX-85046371	-9	0	C	T
0	AX-85046392	-9	0	G	T
0	AX-85046394	-9	0	T	C
0	AX-85046408	-9	0	C	T
0	AX-85046494	-9	0	C	T
0	AX-85046512	-9	0	T	C
0	AX-85046531	-9	0	T	C
0	AX-85046568	-9	0	A	C
0	AX-85046573	-9	0	G	A
0	AX-85046589	-9	0	A	G
0	AX-85046647	-9	0	G	A
0	AX-85046664	-9	0	G	T
0	AX-85046701	-9	0	T	G
0	AX-85046711	-9	0	C	T
0	AX-85046717	-9	0	G	C
0	AX-85046741	-9	0	T	C
0	AX-85046787	-9	0	C	T
0	AX-85046793	-9	0	C	T
0	AX-85046846	-9	0	T	C
0	AX-85046854	-9	0	G	T
0	AX-85046913	-9	0	A	C
0	AX-85046940	-9	0	G	A
0	AX-85046944	-9	0	A	G
0	AX-85046963	-9	0	A	G
0	AX-85046967	-9	0	T	C
0	AX-85046974	-9	0	C	A
0	AX-85047035	-9	0	G	T
0	AX-85047044	-9	0	A	C
0	AX-85047055	-9	0	A	G
0	AX-85047060	-9	0	C	T
0	AX-85047076	-9	0	T	C
0	AX-85047104	-9	0	G	A
0	AX-85047108	-9	0	A	C
0	AX-85047147	-9	0	C	T
0	AX-85047157	-9	0	G	A
0	AX-85047174	-9	0	G	A
0	AX-85047255	-9	0	T	C
0	AX-85047269	-9	0	C	T
0	AX-85047274	-9	0	A	G
0	AX-85047286	-9	0	A	G
0	AX-85047292	-9	0	C	T
0	AX-85047308	-9	0	A	G
0	AX-85047369	-9	0	C	A
0	AX-85047371	-9	0	C	A
0	AX-85047380	-9	0	A	G
0	AX-85047381	-9	0	C	A
0	AX-85047443	-9	0	G	T
0	AX-85047464	-9	0	C	T
0	AX-85047513	-9	0	G	A
0	AX-85047516	-9	0	A	G
0	AX-85047565	-9	0	G	A
0	AX-85047599	-9	0	G	A
0	AX-85047602	-9	0	G	T
0	AX-85047620	-9	0	A	G
0	AX-85047626	-9	0	T	C
0	AX-85047690	-9	0	T	G
0	AX-85047704	-9	0	A	C
0	AX-85047709	-9	0	G	T
0	AX-85047729	-9	0	G	A
0	AX-85047730	-9	0	A	G
0	AX-85047824	-9	0	T	C
0	AX-85047851	-9	0	G	A
0	AX-85047862	-9	0	A	G
0	AX-85047894	-9	0	G	T
0	AX-85047896	-9	0	A	G
0	AX-85047938	-9	0	T	C
0	AX-85047958	-9	0	C	T
0	AX-85047959	-9	0	T	C
0	AX-85048012	-9	0	A	G
0	AX-85048027	-9	0	A	G
0	AX-85048072	-9	0	G	A
0	AX-85048083	-9	0	A	C
0	AX-85048112	-9	0	A	C
0	AX-85048201	-9	0	T	C
0	AX-85048232	-9	0	C	T
0	AX-85048246	-9	0	G	A
0	AX-85048254	-9	0	A	C
0	AX-85048265	-9	0	C	T
0	AX-85048322	-9	0	T	C
0	AX-85048334	-9	0	T	G
0	AX-85048345	-9	0	A	G
0	AX-85048349	-9	0	C	A
0	AX-85048368	-9	0	T	G
0	AX-85048390	-9	0	A	G
0	AX-85048391	-9	0	G	T
0	AX-85048406	-9	0	C	A
0	AX-85048418	-9	0	T	G
0	AX-85048421	-9	0	C	T
0	AX-85048430	-9	0	A	G
0	AX-85048527	-9	0	T	A
0	AX-85048540	-9	0	G	C
0	AX-85048582	-9	0	A	G
0	AX-85048636	-9	0	A	G
0	AX-85048658	-9	0	G	A
0	AX-85048673	-9	0	G	A
0	AX-85048695	-9	0	C	A
0	AX-85048715	-9	0	T	G
0	AX-85048749	-9	0	C	T
0	AX-85048752	-9	0	A	C
0	AX-85048768	-9	0	A	G
0	AX-85048829	-9	0	T	C
0	AX-85048836	-9	0	G	A
0	AX-85048939	-9	0	C	T
0	AX-85048957	-9	0	C	A
0	AX-85048962	-9	0	G	A
0	AX-85048996	-9	0	T	G
0	AX-85049001	-9	0	C	T
0	AX-85049006	-9	0	G	T
0	AX-85049029	-9	0	C	T
0	AX-85049035	-9	0	A	C
0	AX-85049089	-9	0	G	A
0	AX-85049112	-9	0	C	T
0	AX-85049142	-9	0	T	C
0	AX-85049157	-9	0	C	A
0	AX-85049216	-9	0	G	A
0	AX-85049246	-9	0	A	C
0	AX-85049349	-9	0	C	T
0	AX-85049350	-9	0	C	T
0	AX-85049354	-9	0	C	G
0	AX-85049360	-9	0	A	G
0	AX-85049421	-9	0	C	A
0	AX-85049425	-9	0	C	T
0	AX-85049427	-9	0	G	T
0	AX-85049430	-9	0	A	G
0	AX-85049456	-9	0	A	G
0	AX-85049527	-9	0	A	G
0	AX-85049560	-9	0	A	T
0	AX-85049564	-9	0	C	T
0	AX-85049579	-9	0	A	G
0	AX-85049597	-9	0	C	T
0	AX-85049613	-9	0	A	G
0	AX-85049673	-9	0	C	T
0	AX-85049688	-9	0	A	G
0	AX-85049695	-9	0	T	C
0	AX-85049699	-9	0	A	G
0	AX-85049713	-9	0	T	C
0	AX-85049721	-9	0	T	C
0	AX-85049726	-9	0	A	G
0	AX-85049797	-9	0	C	T
0	AX-85049799	-9	0	T	C
0	AX-85049814	-9	0	G	A
0	AX-85049820	-9	0	C	T
0	AX-85049852	-9	0	A	G
0	AX-85049855	-9	0	A	G
0	AX-85049876	-9	0	A	G
0	AX-85049938	-9	0	T	C
0	AX-85049982	-9	0	C	T
0	AX-85049996	-9	0	A	G
0	AX-85050014	-9	0	C	T
0	AX-85050024	-9	0	A	G
0	AX-85050025	-9	0	A	G
0	AX-85050031	-9	0	A	C
0	AX-85050034	-9	0	T	C
0	AX-85050038	-9	0	G	A
0	AX-85050080	-9	0	C	T
0	AX-85050180	-9	0	C	T
0	AX-85050203	-9	0	C	T
0	AX-85050228	-9	0	G	A
0	AX-85050237	-9	0	A	C
0	AX-85050243	-9	0	A	T
0	AX-85050343	-9	0	C	T
0	AX-85050407	-9	0	C	T
0	AX-85050429	-9	0	C	A
0	AX-85050446	-9	0	T	C
0	AX-85050469	-9	0	A	G
0	AX-85050470	-9	0	C	T
0	AX-85050499	-9	0	G	T
0	AX-85050508	-9	0	C	T
0	AX-85050510	-9	0	A	G
0	AX-85050524	-9	0	T	G
0	AX-85050554	-9	0	T	G
0	AX-85050556	-9	0	G	A
0	AX-85050589	-9	0	T	C
0	AX-85050609	-9	0	A	G
0	AX-85050680	-9	0	G	T
0	AX-85050681	-9	0	C	T
0	AX-85050698	-9	0	A	G
0	AX-85050705	-9	0	T	G
0	AX-85050760	-9	0	T	C
0	AX-85050762	-9	0	C	A
0	AX-85050784	-9	0	A	G
0	AX-85050785	-9	0	C	T
0	AX-85050822	-9	0	A	C
0	AX-85050829	-9	0	T	C
0	AX-85050923	-9	0	C	T
0	AX-85050929	-9	0	A	G
0	AX-85050932	-9	0	A	C
0	AX-85050946	-9	0	C	T
0	AX-85050974	-9	0	T	C
0	AX-85050986	-9	0	G	A
0	AX-85051047	-9	0	A	T
0	AX-85051052	-9	0	G	T
0	AX-85051107	-9	0	A	T
0	AX-85051140	-9	0	A	G
0	AX-85051141	-9	0	C	A
0	AX-85051149	-9	0	C	T
0	AX-85051185	-9	0	C	T
0	AX-85051192	-9	0	T	C
0	AX-85051193	-9	0	T	C
0	AX-85051225	-9	0	T	C
0	AX-85051253	-9	0	A	G
0	AX-85051340	-9	0	C	T
0	AX-85051373	-9	0	G	A
0	AX-85051378	-9	0	T	C
0	AX-85051385	-9	0	A	G
0	AX-85051398	-9	0	A	G
0	AX-85051434	-9	0	G	C
0	AX-85051448	-9	0	C	T
0	AX-85051495	-9	0	T	C
0	AX-85051498	-9	0	T	C
0	AX-85051540	-9	0	G	T
0	AX-85051544	-9	0	G	A
0	AX-85051640	-9	0	T	C
0	AX-85051647	-9	0	C	T
0	AX-85051652	-9	0	A	G
0	AX-85051669	-9	0	G	A
0	AX-85051704	-9	0	G	A
0	AX-85051727	-9	0	G	A
0	AX-85051787	-9	0	T	C
0	AX-85051811	-9	0	A	C
0	AX-85051832	-9	0	G	A
0	AX-85051883	-9	0	C	T
0	AX-85051889	-9	0	A	G
0	AX-85051900	-9	0	A	G
0	AX-85051930	-9	0	G	C
0	AX-85051942	-9	0	G	C
0	AX-85051944	-9	0	T	A
0	AX-85051980	-9	0	T	C
0	AX-85051985	-9	0	G	T
0	AX-85051993	-9	0	G	A
0	AX-85052009	-9	0	G	T
0	AX-85052032	-9	0	A	T
0	AX-85052054	-9	0	C	G
0	AX-85052079	-9	0	A	G
0	AX-85052080	-9	0	C	T
0	AX-85052091	-9	0	G	A
0	AX-85052113	-9	0	T	C
0	AX-85052125	-9	0	G	T
0	AX-85052161	-9	0	A	G
0	AX-85052163	-9	0	T	C
0	AX-85052228	-9	0	T	C
0	AX-85052235	-9	0	G	A
0	AX-85052241	-9	0	A	G
0	AX-85052318	-9	0	G	A
0	AX-85052322	-9	0	A	G
0	AX-85052323	-9	0	G	A
0	AX-85052348	-9	0	C	T
0	AX-85052371	-9	0	G	A
0	AX-85052481	-9	0	T	C
0	AX-85052498	-9	0	T	C
0	AX-85052534	-9	0	A	G
0	AX-85052571	-9	0	G	T
0	AX-85052587	-9	0	A	T
0	AX-85052599	-9	0	G	A
0	AX-85052612	-9	0	A	G
0	AX-85052687	-9	0	C	T
0	AX-85052691	-9	0	C	T
0	AX-85052815	-9	0	G	T
0	AX-85052818	-9	0	G	T
0	AX-85052831	-9	0	A	G
0	AX-85052835	-9	0	A	G
0	AX-85052854	-9	0	T	C
0	AX-85052856	-9	0	C	A
0	AX-85052859	-9	0	C	A
0	AX-85052903	-9	0	G	A
0	AX-85052948	-9	0	G	A
0	AX-85052977	-9	0	A	G
0	AX-85052990	-9	0	C	T
0	AX-85053059	-9	0	A	G
0	AX-85053161	-9	0	T	C
0	AX-85053184	-9	0	A	G
0	AX-85053201	-9	0	C	T
0	AX-85053264	-9	0	A	G
0	AX-85053341	-9	0	C	T
0	AX-85053344	-9	0	G	T
0	AX-85053347	-9	0	C	T
0	AX-85053380	-9	0	C	T
0	AX-85053384	-9	0	T	C
0	AX-85053458	-9	0	G	A
0	AX-85053459	-9	0	C	T
0	AX-85053463	-9	0	T	A
0	AX-85053478	-9	0	C	T
0	AX-85053495	-9	0	G	T
0	AX-85053512	-9	0	G	A
0	AX-85053514	-9	0	C	G
0	AX-85053520	-9	0	G	A
0	AX-85053525	-9	0	C	T
0	AX-85053548	-9	0	T	C
0	AX-85053599	-9	0	T	C
0	AX-85053639	-9	0	G	A
0	AX-85053645	-9	0	C	T
0	AX-85053648	-9	0	T	C
0	AX-85053684	-9	0	A	C
0	AX-85053712	-9	0	G	A
0	AX-85053722	-9	0	C	T
0	AX-85053747	-9	0	C	T
0	AX-85053758	-9	0	A	G
0	AX-85053772	-9	0	C	T
0	AX-85053849	-9	0	C	A
0	AX-85053864	-9	0	C	T
0	AX-85053880	-9	0	G	A
0	AX-85053885	-9	0	G	A
0	AX-85053904	-9	0	A	G
0	AX-85053906	-9	0	A	G
0	AX-85053921	-9	0	C	A
0	AX-85053965	-9	0	A	G
0	AX-85054029	-9	0	T	C
0	AX-85054048	-9	0	T	C
0	AX-85054049	-9	0	G	A
0	AX-85054082	-9	0	C	G
0	AX-85054129	-9	0	C	A
0	AX-85054159	-9	0	A	C
0	AX-85054223	-9	0	G	A
0	AX-85054251	-9	0	G	A
0	AX-85054268	-9	0	C	T
0	AX-85054317	-9	0	C	T
0	AX-85054352	-9	0	A	C
0	AX-85054357	-9	0	G	A
0	AX-85054359	-9	0	T	G
0	AX-85054383	-9	0	T	C
0	AX-85054384	-9	0	A	G
0	AX-85054396	-9	0	G	T
0	AX-85054426	-9	0	C	T
0	AX-85054464	-9	0	C	T
0	AX-85054483	-9	0	C	T
0	AX-85054493	-9	0	A	G
0	AX-85054502	-9	0	C	T
0	AX-85054505	-9	0	C	A
0	AX-85054506	-9	0	G	A
0	AX-85054578	-9	0	C	T
0	AX-85054589	-9	0	C	T
0	AX-85054598	-9	0	T	G
0	AX-85054650	-9	0	T	A
0	AX-85054730	-9	0	T	C
0	AX-85054759	-9	0	C	T
0	AX-85054768	-9	0	A	G
0	AX-85054772	-9	0	A	G
0	AX-85054774	-9	0	A	G
0	AX-85054789	-9	0	G	T
0	AX-85054834	-9	0	T	C
0	AX-85054835	-9	0	C	T
0	AX-85054881	-9	0	A	T
0	AX-85054937	-9	0	T	A
0	AX-85054942	-9	0	C	T
0	AX-85054967	-9	0	A	G
0	AX-85054973	-9	0	G	A
0	AX-85054994	-9	0	G	A
0	AX-85054996	-9	0	C	T
0	AX-85055016	-9	0	T	C
0	AX-85055024	-9	0	A	C
0	AX-85055056	-9	0	G	T
0	AX-85055082	-9	0	C	T
0	AX-85055125	-9	0	C	T
0	AX-85055133	-9	0	T	C
0	AX-85055189	-9	0	T	C
0	AX-85055195	-9	0	A	G
0	AX-85055223	-9	0	A	T
0	AX-85055259	-9	0	T	A
0	AX-85055280	-9	0	T	C
0	AX-85055285	-9	0	G	T
0	AX-85055300	-9	0	A	G
0	AX-85055345	-9	0	C	T
0	AX-85055365	-9	0	T	G
0	AX-85055385	-9	0	G	A
0	AX-85055403	-9	0	C	T
0	AX-85055459	-9	0	C	A
0	AX-85055484	-9	0	A	C
0	AX-85055532	-9	0	G	A
0	AX-85055570	-9	0	C	T
0	AX-85055571	-9	0	T	A
0	AX-85055579	-9	0	A	G
0	AX-85055594	-9	0	T	C
0	AX-85055599	-9	0	T	C
0	AX-85055619	-9	0	T	C
0	AX-85055648	-9	0	T	C
0	AX-85055672	-9	0	G	A
0	AX-85055742	-9	0	C	A
0	AX-85055760	-9	0	T	C
0	AX-85055761	-9	0	C	A
0	AX-85055778	-9	0	G	A
0	AX-85055801	-9	0	C	T
0	AX-85055807	-9	0	G	A
0	AX-85055886	-9	0	C	T
0	AX-85055943	-9	0	T	A
0	AX-85055945	-9	0	A	G
0	AX-85055996	-9	0	T	C
0	AX-85055998	-9	0	T	C
0	AX-85055999	-9	0	C	T
0	AX-85056026	-9	0	G	A
0	AX-85056146	-9	0	T	G
0	AX-85056160	-9	0	C	A
0	AX-85056185	-9	0	T	C
0	AX-85056187	-9	0	C	T
0	AX-85056197	-9	0	T	C
0	AX-85056224	-9	0	T	G
0	AX-85056240	-9	0	T	C
0	AX-85056252	-9	0	T	C
0	AX-85056275	-9	0	G	A
0	AX-85056280	-9	0	G	A
0	AX-85056281	-9	0	T	C
0	AX-85056290	-9	0	A	C
0	AX-85056291	-9	0	G	A
0	AX-85056293	-9	0	C	A
0	AX-85056297	-9	0	T	C
0	AX-85056328	-9	0	A	G
0	AX-85056349	-9	0	G	A
0	AX-85056365	-9	0	C	A
0	AX-85056388	-9	0	C	A
0	AX-85056394	-9	0	C	T
0	AX-85056457	-9	0	T	C
0	AX-85056540	-9	0	G	A
0	AX-85056546	-9	0	A	G
0	AX-85056556	-9	0	T	C
0	AX-85056557	-9	0	C	T
0	AX-85056568	-9	0	C	T
0	AX-85056580	-9	0	G	A
0	AX-85056586	-9	0	C	T
0	AX-85056721	-9	0	G	A
0	AX-85056768	-9	0	G	T
0	AX-85056783	-9	0	T	C
0	AX-85056798	-9	0	C	T
0	AX-85056800	-9	0	T	G
0	AX-85056801	-9	0	G	A
0	AX-85056827	-9	0	A	G
0	AX-85056828	-9	0	C	T
0	AX-85056833	-9	0	C	T
0	AX-85056888	-9	0	G	T
0	AX-85056908	-9	0	A	G
0	AX-85056955	-9	0	G	A
0	AX-85056971	-9	0	G	A
0	AX-85056976	-9	0	G	T
0	AX-85056984	-9	0	A	G
0	AX-85056990	-9	0	G	A
0	AX-85056991	-9	0	A	G
0	AX-85056997	-9	0	T	C
0	AX-85057015	-9	0	T	C
0	AX-85057036	-9	0	T	C
0	AX-85057062	-9	0	A	C
0	AX-85057112	-9	0	T	G
0	AX-85057141	-9	0	A	G
0	AX-85057142	-9	0	T	C
0	AX-85057167	-9	0	T	A
0	AX-85057196	-9	0	T	C
0	AX-85057224	-9	0	T	A
0	AX-85057228	-9	0	C	T
0	AX-85057242	-9	0	T	C
0	AX-85057243	-9	0	C	T
0	AX-85057252	-9	0	A	T
0	AX-85057258	-9	0	G	C
0	AX-85057272	-9	0	C	A
0	AX-85057285	-9	0	T	C
0	AX-85057318	-9	0	G	A
0	AX-85057319	-9	0	A	G
0	AX-85057340	-9	0	G	A
0	AX-85057357	-9	0	A	G
0	AX-85057376	-9	0	A	G
0	AX-85057384	-9	0	G	T
0	AX-85057389	-9	0	T	C
0	AX-85057398	-9	0	C	T
0	AX-85057401	-9	0	A	T
0	AX-85057436	-9	0	A	G
0	AX-85057450	-9	0	T	C
0	AX-85057457	-9	0	A	C
0	AX-85057471	-9	0	A	G
0	AX-85057496	-9	0	T	C
0	AX-85057584	-9	0	A	G
0	AX-85057655	-9	0	G	A
0	AX-85057680	-9	0	A	G
0	AX-85057686	-9	0	A	G
0	AX-85057699	-9	0	T	C
0	AX-85057740	-9	0	T	C
0	AX-85057745	-9	0	C	T
0	AX-85057767	-9	0	C	A
0	AX-85057809	-9	0	C	A
0	AX-85057872	-9	0	C	A
0	AX-85057888	-9	0	G	A
0	AX-85057921	-9	0	A	G
0	AX-85057973	-9	0	G	T
0	AX-85057996	-9	0	C	A
0	AX-85058014	-9	0	G	A
0	AX-85058097	-9	0	C	T
0	AX-85058190	-9	0	T	G
0	AX-85058197	-9	0	T	C
0	AX-85058202	-9	0	T	G
0	AX-85058339	-9	0	A	G
0	AX-85058453	-9	0	T	C
0	AX-85058549	-9	0	T	C
0	AX-85058568	-9	0	T	C
0	AX-85058571	-9	0	T	C
0	AX-85058628	-9	0	C	T
0	AX-85058630	-9	0	C	T
0	AX-85058636	-9	0	G	A
0	AX-85058645	-9	0	A	G
0	AX-85058662	-9	0	G	A
0	AX-85058666	-9	0	C	A
0	AX-85058686	-9	0	C	A
0	AX-85058701	-9	0	T	C
0	AX-85058703	-9	0	G	A
0	AX-85058706	-9	0	C	T
0	AX-85058713	-9	0	T	C
0	AX-85058729	-9	0	A	G
0	AX-85058754	-9	0	A	G
0	AX-85058783	-9	0	C	A
0	AX-85058812	-9	0	T	G
0	AX-85058814	-9	0	C	T
0	AX-85058816	-9	0	T	G
0	AX-85058819	-9	0	C	A
0	AX-85058864	-9	0	C	T
0	AX-85058907	-9	0	C	T
0	AX-85058919	-9	0	A	G
0	AX-85058921	-9	0	T	C
0	AX-85058985	-9	0	T	A
0	AX-85059050	-9	0	T	G
0	AX-85059055	-9	0	A	G
0	AX-85059160	-9	0	T	G
0	AX-85059162	-9	0	G	A
0	AX-85059169	-9	0	T	A
0	AX-85059197	-9	0	C	A
0	AX-85059220	-9	0	G	A
0	AX-85059231	-9	0	G	T
0	AX-85059236	-9	0	T	G
0	AX-85059245	-9	0	G	A
0	AX-85059248	-9	0	A	G
0	AX-85059250	-9	0	A	G
0	AX-85059256	-9	0	A	G
0	AX-85059261	-9	0	G	A
0	AX-85059320	-9	0	A	C
0	AX-85059331	-9	0	G	A
0	AX-85059382	-9	0	A	G
0	AX-85059391	-9	0	A	G
0	AX-85059447	-9	0	G	T
0	AX-85059465	-9	0	C	T
0	AX-85059477	-9	0	T	C
0	AX-85059522	-9	0	T	A
0	AX-85059529	-9	0	T	G
0	AX-85059546	-9	0	C	T
0	AX-85059572	-9	0	G	T
0	AX-85059580	-9	0	A	C
0	AX-85059621	-9	0	A	C
0	AX-85059661	-9	0	G	A
0	AX-85059668	-9	0	G	A
0	AX-85059696	-9	0	T	C
0	AX-85059849	-9	0	C	T
0	AX-85059857	-9	0	G	A
0	AX-85059888	-9	0	C	T
0	AX-85060023	-9	0	T	A
0	AX-85060046	-9	0	C	T
0	AX-85060055	-9	0	A	G
0	AX-85060087	-9	0	T	C
0	AX-85060095	-9	0	G	A
0	AX-85060105	-9	0	T	C
0	AX-85060115	-9	0	C	T
0	AX-85060122	-9	0	A	T
0	AX-85060124	-9	0	T	C
0	AX-85060126	-9	0	T	C
0	AX-85060175	-9	0	C	T
0	AX-85060190	-9	0	A	G
0	AX-85060192	-9	0	C	T
0	AX-85060226	-9	0	T	C
0	AX-85060251	-9	0	C	T
0	AX-85060264	-9	0	C	G
0	AX-85060271	-9	0	T	C
0	AX-85060276	-9	0	A	G
0	AX-85060355	-9	0	A	G
0	AX-85060357	-9	0	T	G
0	AX-85060433	-9	0	T	C
0	AX-85060448	-9	0	C	A
0	AX-85060487	-9	0	T	C
0	AX-85060498	-9	0	G	C
0	AX-85060526	-9	0	A	C
0	AX-85060528	-9	0	C	T
0	AX-85060530	-9	0	C	T
0	AX-85060539	-9	0	T	C
0	AX-85060548	-9	0	C	T
0	AX-85060556	-9	0	C	T
0	AX-85060557	-9	0	T	G
0	AX-85060592	-9	0	A	G
0	AX-85060601	-9	0	G	A
0	AX-85060676	-9	0	G	C
0	AX-85060699	-9	0	C	T
0	AX-85060731	-9	0	T	C
0	AX-85060747	-9	0	C	T
0	AX-85060749	-9	0	C	T
0	AX-85060766	-9	0	G	A
0	AX-85060780	-9	0	A	G
0	AX-85060787	-9	0	G	A
0	AX-85060823	-9	0	T	G
0	AX-85060905	-9	0	C	A
0	AX-85060948	-9	0	G	A
0	AX-85060965	-9	0	C	T
0	AX-85060967	-9	0	G	A
0	AX-85061007	-9	0	C	T
0	AX-85061014	-9	0	G	A
0	AX-85061016	-9	0	T	C
0	AX-85061054	-9	0	G	T
0	AX-85061117	-9	0	C	T
0	AX-85061227	-9	0	G	A
0	AX-85061233	-9	0	C	T
0	AX-85061292	-9	0	G	A
0	AX-85061320	-9	0	C	T
0	AX-85061332	-9	0	C	G
0	AX-85061360	-9	0	C	A
0	AX-85061370	-9	0	A	G
0	AX-85061373	-9	0	G	A
0	AX-85061386	-9	0	G	A
0	AX-85061394	-9	0	A	G
0	AX-85061408	-9	0	G	A
0	AX-85061441	-9	0	C	T
0	AX-85061472	-9	0	G	A
0	AX-85061536	-9	0	C	T
0	AX-85061565	-9	0	A	G
0	AX-85061607	-9	0	A	G
0	AX-85061611	-9	0	C	G
0	AX-85061612	-9	0	A	T
0	AX-85061638	-9	0	G	A
0	AX-85061655	-9	0	A	T
0	AX-85061684	-9	0	T	G
0	AX-85061692	-9	0	G	A
0	AX-85061805	-9	0	T	C
0	AX-85061807	-9	0	A	G
0	AX-85061811	-9	0	A	G
0	AX-85061818	-9	0	C	T
0	AX-85061834	-9	0	A	G
0	AX-85061877	-9	0	C	T
0	AX-85061881	-9	0	C	T
0	AX-85061885	-9	0	G	A
0	AX-85061895	-9	0	A	C
0	AX-85061902	-9	0	G	A
0	AX-85061920	-9	0	T	G
0	AX-85061923	-9	0	T	C
0	AX-85061966	-9	0	A	G
0	AX-85061968	-9	0	C	T
0	AX-85062024	-9	0	T	G
0	AX-85062059	-9	0	C	T
0	AX-85062083	-9	0	T	G
0	AX-85062104	-9	0	A	C
0	AX-85062124	-9	0	A	G
0	AX-85062159	-9	0	G	T
0	AX-85062179	-9	0	G	A
0	AX-85062184	-9	0	A	C
0	AX-85062190	-9	0	G	T
0	AX-85062210	-9	0	T	G
0	AX-85062218	-9	0	C	T
0	AX-85062228	-9	0	C	A
0	AX-85062233	-9	0	G	A
0	AX-85062278	-9	0	T	C
0	AX-85062298	-9	0	C	T
0	AX-85062345	-9	0	C	T
0	AX-85062377	-9	0	C	T
0	AX-85062426	-9	0	G	A
0	AX-85062435	-9	0	C	A
0	AX-85062437	-9	0	G	T
0	AX-85062450	-9	0	C	T
0	AX-85062474	-9	0	T	G
0	AX-85062494	-9	0	C	T
0	AX-85062509	-9	0	A	G
0	AX-85062531	-9	0	A	G
0	AX-85062638	-9	0	A	C
0	AX-85062653	-9	0	G	A
0	AX-85062692	-9	0	C	T
0	AX-85062706	-9	0	A	C
0	AX-85062725	-9	0	G	A
0	AX-85062750	-9	0	A	G
0	AX-85062755	-9	0	G	A
0	AX-85062772	-9	0	A	G
0	AX-85062777	-9	0	C	A
0	AX-85062780	-9	0	G	C
0	AX-85062841	-9	0	G	A
0	AX-85062845	-9	0	C	T
0	AX-85062887	-9	0	G	A
0	AX-85062990	-9	0	T	C
0	AX-85063032	-9	0	A	G
0	AX-85063039	-9	0	T	C
0	AX-85063050	-9	0	C	T
0	AX-85063062	-9	0	A	G
0	AX-85063065	-9	0	A	G
0	AX-85063090	-9	0	C	T
0	AX-85063113	-9	0	C	G
0	AX-85063145	-9	0	A	G
0	AX-85063163	-9	0	A	G
0	AX-85063165	-9	0	T	C
0	AX-85063166	-9	0	C	T
0	AX-85063194	-9	0	A	G
0	AX-85063207	-9	0	C	T
0	AX-85063224	-9	0	T	C
0	AX-85063343	-9	0	G	A
0	AX-85063350	-9	0	G	A
0	AX-85063390	-9	0	T	G
0	AX-85063490	-9	0	C	G
0	AX-85063576	-9	0	C	T
0	AX-85063602	-9	0	G	C
0	AX-85063626	-9	0	G	A
0	AX-85063653	-9	0	T	C
0	AX-85063655	-9	0	C	T
0	AX-85063656	-9	0	T	G
0	AX-85063709	-9	0	A	G
0	AX-85063710	-9	0	A	G
0	AX-85063712	-9	0	C	G
0	AX-85063717	-9	0	T	C
0	AX-85063718	-9	0	G	T
0	AX-85063776	-9	0	T	C
0	AX-85063791	-9	0	T	C
0	AX-85063862	-9	0	A	G
0	AX-85063929	-9	0	G	T
0	AX-85063995	-9	0	C	A
0	AX-85064030	-9	0	A	G
0	AX-85064040	-9	0	A	G
0	AX-85064043	-9	0	G	T
0	AX-85064069	-9	0	G	A
0	AX-85064094	-9	0	G	A
0	AX-85064097	-9	0	A	G
0	AX-85064141	-9	0	G	A
0	AX-85064146	-9	0	C	G
0	AX-85064232	-9	0	G	A
0	AX-85064233	-9	0	A	G
0	AX-85064243	-9	0	C	T
0	AX-85064273	-9	0	C	T
0	AX-85064281	-9	0	C	T
0	AX-85064288	-9	0	A	C
0	AX-85064300	-9	0	G	A
0	AX-85064319	-9	0	A	G
0	AX-85064322	-9	0	A	C
0	AX-85064330	-9	0	T	C
0	AX-85064344	-9	0	G	A
0	AX-85064364	-9	0	G	A
0	AX-85064400	-9	0	T	G
0	AX-85064428	-9	0	C	T
0	AX-85064449	-9	0	A	C
0	AX-85064476	-9	0	T	G
0	AX-85064478	-9	0	C	T
0	AX-85064506	-9	0	C	T
0	AX-85064527	-9	0	G	T
0	AX-85064529	-9	0	C	T
0	AX-85064538	-9	0	T	C
0	AX-85064557	-9	0	A	T
0	AX-85064607	-9	0	C	T
0	AX-85064617	-9	0	A	G
0	AX-85064676	-9	0	A	G
0	AX-85064706	-9	0	A	G
0	AX-85064732	-9	0	T	C
0	AX-85064737	-9	0	T	G
0	AX-85064749	-9	0	T	A
0	AX-85064813	-9	0	C	G
0	AX-85064818	-9	0	C	T
0	AX-85064824	-9	0	C	T
0	AX-85064827	-9	0	A	G
0	AX-85064849	-9	0	T	C
0	AX-85064856	-9	0	T	C
0	AX-85064864	-9	0	C	A
0	AX-85064882	-9	0	A	G
0	AX-85064888	-9	0	A	G
0	AX-85064890	-9	0	G	A
0	AX-85064903	-9	0	G	A
0	AX-85064921	-9	0	C	T
0	AX-85064932	-9	0	A	G
0	AX-85065019	-9	0	A	G
0	AX-85065096	-9	0	A	C
0	AX-85065123	-9	0	G	A
0	AX-85065128	-9	0	A	G
0	AX-85065154	-9	0	G	A
0	AX-85065166	-9	0	G	A
0	AX-85065169	-9	0	C	T
0	AX-85065191	-9	0	T	C
0	AX-85065194	-9	0	C	T
0	AX-85065246	-9	0	T	C
0	AX-85065256	-9	0	G	A
0	AX-85065301	-9	0	A	C
0	AX-85065314	-9	0	T	G
0	AX-85065320	-9	0	G	T
0	AX-85065328	-9	0	T	C
0	AX-85065331	-9	0	G	T
0	AX-85065341	-9	0	A	C
0	AX-85065400	-9	0	C	A
0	AX-85065444	-9	0	T	G
0	AX-85065506	-9	0	T	C
0	AX-85065514	-9	0	G	A
0	AX-85065590	-9	0	T	C
0	AX-85065597	-9	0	T	G
0	AX-85065610	-9	0	T	C
0	AX-85065637	-9	0	T	G
0	AX-85065696	-9	0	A	C
0	AX-85065715	-9	0	T	C
0	AX-85065719	-9	0	A	C
0	AX-85065735	-9	0	C	T
0	AX-85065750	-9	0	G	A
0	AX-85065755	-9	0	G	T
0	AX-85065760	-9	0	C	G
0	AX-85065771	-9	0	G	A
0	AX-85065772	-9	0	T	C
0	AX-85065785	-9	0	C	T
0	AX-85065807	-9	0	T	A
0	AX-85065830	-9	0	G	A
0	AX-85065989	-9	0	C	T
0	AX-85065997	-9	0	T	C
0	AX-85066008	-9	0	T	G
0	AX-85066017	-9	0	A	G
0	AX-85066037	-9	0	T	C
0	AX-85066048	-9	0	C	T
0	AX-85066049	-9	0	T	C
0	AX-85066058	-9	0	G	C
0	AX-85066149	-9	0	T	G
0	AX-85066151	-9	0	G	A
0	AX-85066152	-9	0	T	G
0	AX-85066157	-9	0	G	T
0	AX-85066171	-9	0	T	C
0	AX-85066183	-9	0	C	A
0	AX-85066192	-9	0	T	A
0	AX-85066229	-9	0	G	A
0	AX-85066230	-9	0	T	C
0	AX-85066242	-9	0	G	A
0	AX-85066258	-9	0	C	G
0	AX-85066281	-9	0	C	T
0	AX-85066297	-9	0	T	C
0	AX-85066326	-9	0	C	T
0	AX-85066330	-9	0	G	A
0	AX-85066342	-9	0	G	A
0	AX-85066368	-9	0	A	G
0	AX-85066459	-9	0	G	A
0	AX-85066463	-9	0	A	G
0	AX-85066503	-9	0	A	T
0	AX-85066550	-9	0	G	A
0	AX-85066556	-9	0	C	T
0	AX-85066581	-9	0	G	A
0	AX-85066603	-9	0	C	T
0	AX-85066612	-9	0	T	C
0	AX-85066626	-9	0	A	G
0	AX-85066667	-9	0	A	G
0	AX-85066685	-9	0	T	C
0	AX-85066717	-9	0	G	A
0	AX-85066721	-9	0	T	C
0	AX-85066750	-9	0	A	G
0	AX-85066848	-9	0	T	C
0	AX-85066944	-9	0	C	A
0	AX-85066964	-9	0	C	T
0	AX-85067027	-9	0	T	C
0	AX-85067029	-9	0	C	T
0	AX-85067108	-9	0	T	C
0	AX-85067120	-9	0	C	A
0	AX-85067158	-9	0	G	A
0	AX-85067171	-9	0	A	G
0	AX-85067254	-9	0	C	T
0	AX-85067258	-9	0	G	A
0	AX-85067307	-9	0	G	A
0	AX-85067317	-9	0	G	A
0	AX-85067328	-9	0	C	G
0	AX-85067335	-9	0	C	T
0	AX-85067346	-9	0	C	T
0	AX-85067366	-9	0	C	T
0	AX-85067381	-9	0	G	A
0	AX-85067383	-9	0	A	G
0	AX-85067397	-9	0	C	T
0	AX-85067409	-9	0	A	G
0	AX-85067547	-9	0	A	G
0	AX-85067554	-9	0	C	T
0	AX-85067572	-9	0	G	A
0	AX-85067575	-9	0	C	T
0	AX-85067592	-9	0	A	G
0	AX-85067661	-9	0	T	C
0	AX-85067669	-9	0	G	A
0	AX-85067714	-9	0	T	C
0	AX-85067726	-9	0	T	G
0	AX-85067767	-9	0	C	G
0	AX-85067775	-9	0	T	G
0	AX-85067787	-9	0	C	A
0	AX-85067788	-9	0	A	G
0	AX-85067831	-9	0	A	G
0	AX-85067838	-9	0	A	G
0	AX-85067857	-9	0	A	G
0	AX-85067865	-9	0	C	T
0	AX-85067917	-9	0	A	C
0	AX-85067941	-9	0	A	G
0	AX-85067942	-9	0	T	A
0	AX-85067951	-9	0	T	C
0	AX-85067953	-9	0	C	T
0	AX-85067979	-9	0	A	G
0	AX-85068032	-9	0	A	G
0	AX-85068034	-9	0	G	T
0	AX-85068036	-9	0	C	T
0	AX-85068083	-9	0	A	G
0	AX-85068098	-9	0	A	G
0	AX-85068114	-9	0	C	A
0	AX-85068130	-9	0	G	A
0	AX-85068155	-9	0	C	T
0	AX-85068216	-9	0	G	T
0	AX-85068229	-9	0	C	T
0	AX-85068255	-9	0	C	T
0	AX-85068279	-9	0	A	G
0	AX-85068343	-9	0	C	A
0	AX-85068391	-9	0	C	T
0	AX-85068393	-9	0	C	G
0	AX-85068395	-9	0	C	T
0	AX-85068403	-9	0	A	G
0	AX-85068420	-9	0	G	A
0	AX-85068457	-9	0	T	C
0	AX-85068559	-9	0	T	C
0	AX-85068572	-9	0	G	A
0	AX-85068600	-9	0	A	G
0	AX-85068630	-9	0	T	C
0	AX-85068646	-9	0	C	T
0	AX-85068726	-9	0	T	C
0	AX-85068731	-9	0	G	A
0	AX-85068733	-9	0	T	C
0	AX-85068769	-9	0	C	T
0	AX-85068770	-9	0	T	C
0	AX-85068774	-9	0	G	A
0	AX-85068835	-9	0	A	G
0	AX-85068859	-9	0	A	G
0	AX-85068893	-9	0	T	C
0	AX-85068894	-9	0	C	T
0	AX-85068906	-9	0	G	A
0	AX-85068910	-9	0	G	A
0	AX-85068954	-9	0	C	T
0	AX-85068979	-9	0	G	T
0	AX-85068980	-9	0	A	G
0	AX-85069002	-9	0	G	A
0	AX-85069010	-9	0	T	A
0	AX-85069019	-9	0	C	T
0	AX-85069054	-9	0	C	T
0	AX-85069082	-9	0	T	C
0	AX-85069138	-9	0	T	C
0	AX-85069149	-9	0	C	T
0	AX-85069153	-9	0	A	G
0	AX-85069228	-9	0	C	T
0	AX-85069252	-9	0	G	A
0	AX-85069264	-9	0	A	G
0	AX-85069267	-9	0	C	T
0	AX-85069308	-9	0	T	C
0	AX-85069362	-9	0	A	G
0	AX-85069368	-9	0	A	C
0	AX-85069417	-9	0	A	G
0	AX-85069433	-9	0	G	A
0	AX-85069435	-9	0	G	A
0	AX-85069607	-9	0	C	A
0	AX-85069608	-9	0	C	T
0	AX-85069611	-9	0	T	C
0	AX-85069675	-9	0	C	T
0	AX-85069685	-9	0	G	C
0	AX-85069719	-9	0	A	G
0	AX-85069776	-9	0	T	C
0	AX-85069805	-9	0	C	A
0	AX-85069806	-9	0	A	C
0	AX-85069809	-9	0	A	G
0	AX-85069819	-9	0	A	G
0	AX-85069892	-9	0	G	T
0	AX-85069914	-9	0	T	C
0	AX-85069929	-9	0	T	C
0	AX-85069965	-9	0	G	T
0	AX-85069969	-9	0	C	T
0	AX-85069976	-9	0	C	T
0	AX-85069990	-9	0	C	G
0	AX-85070018	-9	0	T	A
0	AX-85070034	-9	0	G	A
0	AX-85070105	-9	0	T	C
0	AX-85070142	-9	0	G	A
0	AX-85070152	-9	0	A	T
0	AX-85070179	-9	0	T	C
0	AX-85070214	-9	0	T	G
0	AX-85070218	-9	0	C	A
0	AX-85070223	-9	0	C	T
0	AX-85070244	-9	0	A	G
0	AX-85070273	-9	0	G	A
0	AX-85070290	-9	0	G	T
0	AX-85070349	-9	0	T	C
0	AX-85070356	-9	0	T	C
0	AX-85070358	-9	0	G	T
0	AX-85070414	-9	0	A	G
0	AX-85070416	-9	0	A	G
0	AX-85070424	-9	0	G	A
0	AX-85070436	-9	0	T	G
0	AX-85070439	-9	0	A	G
0	AX-85070441	-9	0	T	C
0	AX-85070451	-9	0	C	T
0	AX-85070467	-9	0	A	G
0	AX-85070489	-9	0	G	A
0	AX-85070504	-9	0	C	G
0	AX-85070507	-9	0	A	G
0	AX-85070534	-9	0	G	T
0	AX-85070623	-9	0	A	G
0	AX-85070680	-9	0	G	C
0	AX-85070766	-9	0	A	G
0	AX-85070786	-9	0	T	G
0	AX-85070801	-9	0	T	C
0	AX-85070803	-9	0	G	T
0	AX-85070861	-9	0	G	A
0	AX-85070919	-9	0	A	G
0	AX-85070973	-9	0	T	C
0	AX-85070994	-9	0	T	G
0	AX-85071037	-9	0	T	C
0	AX-85071072	-9	0	G	A
0	AX-85071113	-9	0	A	G
0	AX-85071153	-9	0	T	A
0	AX-85071165	-9	0	C	T
0	AX-85071179	-9	0	C	T
0	AX-85071303	-9	0	C	A
0	AX-85071332	-9	0	G	A
0	AX-85071357	-9	0	T	C
0	AX-85071364	-9	0	C	T
0	AX-85071390	-9	0	T	C
0	AX-85071421	-9	0	G	A
0	AX-85071500	-9	0	T	C
0	AX-85071543	-9	0	A	T
0	AX-85071546	-9	0	C	T
0	AX-85071549	-9	0	G	A
0	AX-85071562	-9	0	A	G
0	AX-85071566	-9	0	A	C
0	AX-85071569	-9	0	G	A
0	AX-85071573	-9	0	G	A
0	AX-85071706	-9	0	G	T
0	AX-85071717	-9	0	T	G
0	AX-85071718	-9	0	T	C
0	AX-85071742	-9	0	G	A
0	AX-85071755	-9	0	A	G
0	AX-85071772	-9	0	A	G
0	AX-85071818	-9	0	G	T
0	AX-85071821	-9	0	G	A
0	AX-85071840	-9	0	T	C
0	AX-85071874	-9	0	T	A
0	AX-85071932	-9	0	C	T
0	AX-85071961	-9	0	A	G
0	AX-85071965	-9	0	A	G
0	AX-85072008	-9	0	C	T
0	AX-85072026	-9	0	G	T
0	AX-85072053	-9	0	C	T
0	AX-85072068	-9	0	A	G
0	AX-85072102	-9	0	A	T
0	AX-85072111	-9	0	T	C
0	AX-85072120	-9	0	C	A
0	AX-85072126	-9	0	A	G
0	AX-85072132	-9	0	C	T
0	AX-85072135	-9	0	C	T
0	AX-85072242	-9	0	T	C
0	AX-85072244	-9	0	T	C
0	AX-85072261	-9	0	T	C
0	AX-85072281	-9	0	G	A
0	AX-85072327	-9	0	G	A
0	AX-85072465	-9	0	C	T
0	AX-85072469	-9	0	T	G
0	AX-85072472	-9	0	G	C
0	AX-85072516	-9	0	A	C
0	AX-85072518	-9	0	G	C
0	AX-85072604	-9	0	G	A
0	AX-85072611	-9	0	T	G
0	AX-85072624	-9	0	C	T
0	AX-85072641	-9	0	A	G
0	AX-85072703	-9	0	C	T
0	AX-85072718	-9	0	G	A
0	AX-85072720	-9	0	A	G
0	AX-85072739	-9	0	T	C
0	AX-85072741	-9	0	G	A
0	AX-85072768	-9	0	A	C
0	AX-85072812	-9	0	C	A
0	AX-85072829	-9	0	C	G
0	AX-85072836	-9	0	G	A
0	AX-85072838	-9	0	A	G
0	AX-85072847	-9	0	G	A
0	AX-85072851	-9	0	T	C
0	AX-85072864	-9	0	C	A
0	AX-85072878	-9	0	G	A
0	AX-85072887	-9	0	G	A
0	AX-85072926	-9	0	A	C
0	AX-85072940	-9	0	A	T
0	AX-85072998	-9	0	T	C
0	AX-85073002	-9	0	C	T
0	AX-85073011	-9	0	C	T
0	AX-85073012	-9	0	C	T
0	AX-85073048	-9	0	T	G
0	AX-85073071	-9	0	T	C
0	AX-85073105	-9	0	G	A
0	AX-85073118	-9	0	A	G
0	AX-85073153	-9	0	A	G
0	AX-85073197	-9	0	G	A
0	AX-85073204	-9	0	T	C
0	AX-85073211	-9	0	T	C
0	AX-85073241	-9	0	A	G
0	AX-85073248	-9	0	C	T
0	AX-85073268	-9	0	A	G
0	AX-85073278	-9	0	T	C
0	AX-85073279	-9	0	A	T
0	AX-85073294	-9	0	C	T
0	AX-85073330	-9	0	G	C
0	AX-85073362	-9	0	T	C
0	AX-85073363	-9	0	T	G
0	AX-85073364	-9	0	G	A
0	AX-85073367	-9	0	T	C
0	AX-85073395	-9	0	C	T
0	AX-85073447	-9	0	G	T
0	AX-85073524	-9	0	T	C
0	AX-85073535	-9	0	A	G
0	AX-85073540	-9	0	C	T
0	AX-85073551	-9	0	C	T
0	AX-85073597	-9	0	A	G
0	AX-85073609	-9	0	C	T
0	AX-85073628	-9	0	G	A
0	AX-85073644	-9	0	A	G
0	AX-85073650	-9	0	A	G
0	AX-85073672	-9	0	T	C
0	AX-85073733	-9	0	C	T
0	AX-85073745	-9	0	G	A
0	AX-85073761	-9	0	C	T
0	AX-85073785	-9	0	T	G
0	AX-85073799	-9	0	T	G
0	AX-85073820	-9	0	A	G
0	AX-85073824	-9	0	G	A
0	AX-85073846	-9	0	T	C
0	AX-85073927	-9	0	G	A
0	AX-85073934	-9	0	T	C
0	AX-85073995	-9	0	C	T
0	AX-85074013	-9	0	C	T
0	AX-85074053	-9	0	G	T
0	AX-85074116	-9	0	T	C
0	AX-85074136	-9	0	C	T
0	AX-85074207	-9	0	T	C
0	AX-85074213	-9	0	G	A
0	AX-85074243	-9	0	T	G
0	AX-85074252	-9	0	G	A
0	AX-85074266	-9	0	T	C
0	AX-85074272	-9	0	G	A
0	AX-85074273	-9	0	T	C
0	AX-85074287	-9	0	C	T
0	AX-85074322	-9	0	G	A
0	AX-85074346	-9	0	C	T
0	AX-85074348	-9	0	G	A
0	AX-85074349	-9	0	T	C
0	AX-85074358	-9	0	C	T
0	AX-85074423	-9	0	G	C
0	AX-85074451	-9	0	C	T
0	AX-85074461	-9	0	C	T
0	AX-85074468	-9	0	A	G
0	AX-85074508	-9	0	T	G
0	AX-85074533	-9	0	C	T
0	AX-85074626	-9	0	G	A
0	AX-85074641	-9	0	A	G
0	AX-85074662	-9	0	T	C
0	AX-85074670	-9	0	A	G
0	AX-85074677	-9	0	G	A
0	AX-85074679	-9	0	T	C
0	AX-85074742	-9	0	C	T
0	AX-85074748	-9	0	A	G
0	AX-85074782	-9	0	C	T
0	AX-85074786	-9	0	G	A
0	AX-85074790	-9	0	G	T
0	AX-85074829	-9	0	T	C
0	AX-85074830	-9	0	T	C
0	AX-85074870	-9	0	T	C
0	AX-85074875	-9	0	T	C
0	AX-85074967	-9	0	A	G
0	AX-85074975	-9	0	T	C
0	AX-85074987	-9	0	T	C
0	AX-85075012	-9	0	G	A
0	AX-85075015	-9	0	G	A
0	AX-85075026	-9	0	G	A
0	AX-85075041	-9	0	T	C
0	AX-85075052	-9	0	T	C
0	AX-85075100	-9	0	T	C
0	AX-85075125	-9	0	T	C
0	AX-85075136	-9	0	G	A
0	AX-85075189	-9	0	C	T
0	AX-85075197	-9	0	A	G
0	AX-85075299	-9	0	C	T
0	AX-85075300	-9	0	G	A
0	AX-85075313	-9	0	C	T
0	AX-85075353	-9	0	G	A
0	AX-85075385	-9	0	A	C
0	AX-85075434	-9	0	T	G
0	AX-85075449	-9	0	G	T
0	AX-85075450	-9	0	A	G
0	AX-85075465	-9	0	T	C
0	AX-85075484	-9	0	A	G
0	AX-85075516	-9	0	A	G
0	AX-85075587	-9	0	C	G
0	AX-85075597	-9	0	C	T
0	AX-85075640	-9	0	T	C
0	AX-85075642	-9	0	A	G
0	AX-85075649	-9	0	T	C
0	AX-85075658	-9	0	T	C
0	AX-85075669	-9	0	C	T
0	AX-85075681	-9	0	C	G
0	AX-85075696	-9	0	G	A
0	AX-85075707	-9	0	C	G
0	AX-85075715	-9	0	C	T
0	AX-85075720	-9	0	T	A
0	AX-85075728	-9	0	T	C
0	AX-85075731	-9	0	T	G
0	AX-85075769	-9	0	G	A
0	AX-85075840	-9	0	C	T
0	AX-85075852	-9	0	A	G
0	AX-85075859	-9	0	T	C
0	AX-85075860	-9	0	C	T
0	AX-85075949	-9	0	A	G
0	AX-85075954	-9	0	G	A
0	AX-85076083	-9	0	C	T
0	AX-85076094	-9	0	A	G
0	AX-85076149	-9	0	C	A
0	AX-85076155	-9	0	A	G
0	AX-85076173	-9	0	C	T
0	AX-85076178	-9	0	A	G
0	AX-85076190	-9	0	A	G
0	AX-85076214	-9	0	G	T
0	AX-85076241	-9	0	G	T
0	AX-85076289	-9	0	A	C
0	AX-85076311	-9	0	C	T
0	AX-85076343	-9	0	T	C
0	AX-85076354	-9	0	C	A
0	AX-85076394	-9	0	A	T
0	AX-85076407	-9	0	C	T
0	AX-85076408	-9	0	G	A
0	AX-85076444	-9	0	T	C
0	AX-85076468	-9	0	T	G
0	AX-85076500	-9	0	G	T
0	AX-85076505	-9	0	G	A
0	AX-85076559	-9	0	A	G
0	AX-85076563	-9	0	A	G
0	AX-85076579	-9	0	A	G
0	AX-85076596	-9	0	G	T
0	AX-85076601	-9	0	A	C
0	AX-85076608	-9	0	G	A
0	AX-85076650	-9	0	A	G
0	AX-85076660	-9	0	T	C
0	AX-85076710	-9	0	A	G
0	AX-85076716	-9	0	G	A
0	AX-85076719	-9	0	A	G
0	AX-85076781	-9	0	C	G
0	AX-85076820	-9	0	G	A
0	AX-85076838	-9	0	T	C
0	AX-85076842	-9	0	G	A
0	AX-85076860	-9	0	T	C
0	AX-85076884	-9	0	G	T
0	AX-85076897	-9	0	G	A
0	AX-85076970	-9	0	A	T
0	AX-85077030	-9	0	G	A
0	AX-85077040	-9	0	G	A
0	AX-85077069	-9	0	G	T
0	AX-85077079	-9	0	T	C
0	AX-85077081	-9	0	T	C
0	AX-85077095	-9	0	G	A
0	AX-85077152	-9	0	A	G
0	AX-85077196	-9	0	T	C
0	AX-85077205	-9	0	T	C
0	AX-85077212	-9	0	T	C
0	AX-85077250	-9	0	T	C
0	AX-85077296	-9	0	A	C
0	AX-85077299	-9	0	T	G
0	AX-85077359	-9	0	G	A
0	AX-85077407	-9	0	T	C
0	AX-85077448	-9	0	A	G
0	AX-85077458	-9	0	T	C
0	AX-85077463	-9	0	T	C
0	AX-85077497	-9	0	A	G
0	AX-85077498	-9	0	A	G
0	AX-85077504	-9	0	T	C
0	AX-85077584	-9	0	C	T
0	AX-85077635	-9	0	G	C
0	AX-85077640	-9	0	G	A
0	AX-85077717	-9	0	G	A
0	AX-85077724	-9	0	C	T
0	AX-85077770	-9	0	C	T
0	AX-85077781	-9	0	G	C
0	AX-85077820	-9	0	C	T
0	AX-85077823	-9	0	G	T
0	AX-85077836	-9	0	G	A
0	AX-85077854	-9	0	T	G
0	AX-85077855	-9	0	G	A
0	AX-85077977	-9	0	T	C
0	AX-85077996	-9	0	C	T
0	AX-85078010	-9	0	G	T
0	AX-85078025	-9	0	T	C
0	AX-85078041	-9	0	C	T
0	AX-85078054	-9	0	C	T
0	AX-85078058	-9	0	T	A
0	AX-85078123	-9	0	T	G
0	AX-85078127	-9	0	T	C
0	AX-85078191	-9	0	G	C
0	AX-85078229	-9	0	T	G
0	AX-85078264	-9	0	C	T
0	AX-85078281	-9	0	C	A
0	AX-85078304	-9	0	A	G
0	AX-85078360	-9	0	A	G
0	AX-85078363	-9	0	G	A
0	AX-85078395	-9	0	G	A
0	AX-85078408	-9	0	T	C
0	AX-85078419	-9	0	T	C
0	AX-85078459	-9	0	G	A
0	AX-85078487	-9	0	G	A
0	AX-85078496	-9	0	C	T
0	AX-85078507	-9	0	G	A
0	AX-85078517	-9	0	T	C
0	AX-85078523	-9	0	A	G
0	AX-85078598	-9	0	A	G
0	AX-85078611	-9	0	C	A
0	AX-85078618	-9	0	G	A
0	AX-85078656	-9	0	C	A
0	AX-85078691	-9	0	C	T
0	AX-85078702	-9	0	T	C
0	AX-85078703	-9	0	G	A
0	AX-85078722	-9	0	A	G
0	AX-85078734	-9	0	T	C
0	AX-85078802	-9	0	T	G
0	AX-85078808	-9	0	C	T
0	AX-85078811	-9	0	T	C
0	AX-85078884	-9	0	G	T
0	AX-85078885	-9	0	A	C
0	AX-85078896	-9	0	A	G
0	AX-85078897	-9	0	A	C
0	AX-85078934	-9	0	T	G
0	AX-85078949	-9	0	A	G
0	AX-85078984	-9	0	C	T
0	AX-85078996	-9	0	T	C
0	AX-85079017	-9	0	G	T
0	AX-85079218	-9	0	T	C
0	AX-85079244	-9	0	A	C
0	AX-85079253	-9	0	T	G
0	AX-85079257	-9	0	C	T
0	AX-85079294	-9	0	C	A
0	AX-85079300	-9	0	T	C
0	AX-85079306	-9	0	C	T
0	AX-85079309	-9	0	G	A
0	AX-85079331	-9	0	C	G
0	AX-85079350	-9	0	T	C
0	AX-85079380	-9	0	A	G
0	AX-85079407	-9	0	A	G
0	AX-85079458	-9	0	T	C
0	AX-85079460	-9	0	C	T
0	AX-85079461	-9	0	T	C
0	AX-85079492	-9	0	G	T
0	AX-85079510	-9	0	G	C
0	AX-85079515	-9	0	A	G
0	AX-85079548	-9	0	T	C
0	AX-85079559	-9	0	C	A
0	AX-85079582	-9	0	G	T
0	AX-85079583	-9	0	A	C
0	AX-85079586	-9	0	C	T
0	AX-85079587	-9	0	C	T
0	AX-85079604	-9	0	C	A
0	AX-85079674	-9	0	A	G
0	AX-85079675	-9	0	C	A
0	AX-85079681	-9	0	G	A
0	AX-85079750	-9	0	A	C
0	AX-85079764	-9	0	C	A
0	AX-85079815	-9	0	T	G
0	AX-85079820	-9	0	C	G
0	AX-85079850	-9	0	A	G
0	AX-85079861	-9	0	T	A
0	AX-85079882	-9	0	G	A
0	AX-85079917	-9	0	G	A
0	AX-85079921	-9	0	G	A
0	AX-85079980	-9	0	A	G
0	AX-85080007	-9	0	T	G
0	AX-85080035	-9	0	G	A
0	AX-85080047	-9	0	G	A
0	AX-85080064	-9	0	A	G
0	AX-85080081	-9	0	C	A
0	AX-85080160	-9	0	G	T
0	AX-85080166	-9	0	A	G
0	AX-85080249	-9	0	A	G
0	AX-85080268	-9	0	T	C
0	AX-85080288	-9	0	G	T
0	AX-85080289	-9	0	C	T
0	AX-85080295	-9	0	C	A
0	AX-85080304	-9	0	G	A
0	AX-85080326	-9	0	A	C
0	AX-85080375	-9	0	G	A
0	AX-85080407	-9	0	G	A
0	AX-85080476	-9	0	G	T
0	AX-85080544	-9	0	A	G
0	AX-85080575	-9	0	C	T
0	AX-85080610	-9	0	T	C
0	AX-85080648	-9	0	G	T
0	AX-85080649	-9	0	A	G
0	AX-85080655	-9	0	C	A
0	AX-85080696	-9	0	T	C
0	AX-85080710	-9	0	A	G
0	AX-85080741	-9	0	T	C
0	AX-85080754	-9	0	G	T
0	AX-85080855	-9	0	C	T
0	AX-85080861	-9	0	T	C
0	AX-85080867	-9	0	C	T
0	AX-85080869	-9	0	A	G
0	AX-85080888	-9	0	T	A
0	AX-85080897	-9	0	T	C
0	AX-85080981	-9	0	T	G
0	AX-85080982	-9	0	C	T
0	AX-85080986	-9	0	C	A
0	AX-85081010	-9	0	G	A
0	AX-85081096	-9	0	G	A
0	AX-85081103	-9	0	G	A
0	AX-85081109	-9	0	G	A
0	AX-85081111	-9	0	C	T
0	AX-85081113	-9	0	C	T
0	AX-85081196	-9	0	A	G
0	AX-85081219	-9	0	T	C
0	AX-85081232	-9	0	A	T
0	AX-85081240	-9	0	G	A
0	AX-85081241	-9	0	C	T
0	AX-85081259	-9	0	C	T
0	AX-85081268	-9	0	A	G
0	AX-85081279	-9	0	T	C
0	AX-85081299	-9	0	A	G
0	AX-85081338	-9	0	C	T
0	AX-85081345	-9	0	C	T
0	AX-85081411	-9	0	C	G
0	AX-85081443	-9	0	T	C
0	AX-85081476	-9	0	A	G
0	AX-85081514	-9	0	A	G
0	AX-85081525	-9	0	A	G
0	AX-85081543	-9	0	T	C
0	AX-85081586	-9	0	A	C
0	AX-85081611	-9	0	C	T
0	AX-85081641	-9	0	A	G
0	AX-85081681	-9	0	A	G
0	AX-85081744	-9	0	C	T
0	AX-85081750	-9	0	G	A
0	AX-85081789	-9	0	T	C
0	AX-85081801	-9	0	C	G
0	AX-85081808	-9	0	C	T
0	AX-85081831	-9	0	A	G
0	AX-85081834	-9	0	G	A
0	AX-85081866	-9	0	A	C
0	AX-85081869	-9	0	C	T
0	AX-85081872	-9	0	A	G
0	AX-85081881	-9	0	A	G
0	AX-85081888	-9	0	G	A
0	AX-85081906	-9	0	A	G
0	AX-85081936	-9	0	C	G
0	AX-85081941	-9	0	G	A
0	AX-85082031	-9	0	C	T
0	AX-85082046	-9	0	C	T
0	AX-85082075	-9	0	C	T
0	AX-85082158	-9	0	C	A
0	AX-85082161	-9	0	C	T
0	AX-85082162	-9	0	C	T
0	AX-85082170	-9	0	A	G
0	AX-85082179	-9	0	G	A
0	AX-85082181	-9	0	G	A
0	AX-85082238	-9	0	T	A
0	AX-85082239	-9	0	T	C
0	AX-85082288	-9	0	C	T
0	AX-85082325	-9	0	G	A
0	AX-85082413	-9	0	C	T
0	AX-85082424	-9	0	C	A
0	AX-85082482	-9	0	G	T
0	AX-85082483	-9	0	A	C
0	AX-85082492	-9	0	T	C
0	AX-85082493	-9	0	G	A
0	AX-85082495	-9	0	C	T
0	AX-85082513	-9	0	C	A
0	AX-85082516	-9	0	T	C
0	AX-85082551	-9	0	T	G
0	AX-85082570	-9	0	G	A
0	AX-85082583	-9	0	C	A
0	AX-85082592	-9	0	T	C
0	AX-85082642	-9	0	A	G
0	AX-85082645	-9	0	T	C
0	AX-85082646	-9	0	A	G
0	AX-85082726	-9	0	C	T
0	AX-85082762	-9	0	G	T
0	AX-85082779	-9	0	G	A
0	AX-85082797	-9	0	C	A
0	AX-85082840	-9	0	G	A
0	AX-85082858	-9	0	A	G
0	AX-85082870	-9	0	G	A
0	AX-85082879	-9	0	A	C
0	AX-85082940	-9	0	C	T
0	AX-85082950	-9	0	T	G
0	AX-85082962	-9	0	T	C
0	AX-85082976	-9	0	C	T
0	AX-85082993	-9	0	G	A
0	AX-85083009	-9	0	A	G
0	AX-85083010	-9	0	C	T
0	AX-85083011	-9	0	T	C
0	AX-85083024	-9	0	T	C
0	AX-85083025	-9	0	A	T
0	AX-85083041	-9	0	T	C
0	AX-85083109	-9	0	G	A
0	AX-85083180	-9	0	G	A
0	AX-85083188	-9	0	C	G
0	AX-85083258	-9	0	A	G
0	AX-85083265	-9	0	G	A
0	AX-85083286	-9	0	T	G
0	AX-85083334	-9	0	C	T
0	AX-85083410	-9	0	A	C
0	AX-85083423	-9	0	T	G
0	AX-85083460	-9	0	G	A
0	AX-85083485	-9	0	C	T
0	AX-85083523	-9	0	G	A
0	AX-85083555	-9	0	T	G
0	AX-85083585	-9	0	G	A
0	AX-85083588	-9	0	C	T
0	AX-85083620	-9	0	C	T
0	AX-85083623	-9	0	T	C
0	AX-85083644	-9	0	A	G
0	AX-85083685	-9	0	G	A
0	AX-85083688	-9	0	G	A
0	AX-85083703	-9	0	T	C
0	AX-85083719	-9	0	C	T
0	AX-85083733	-9	0	A	G
0	AX-85083735	-9	0	T	G
0	AX-85083761	-9	0	A	G
0	AX-85083776	-9	0	T	C
0	AX-85083807	-9	0	A	G
0	AX-85083815	-9	0	T	A
0	AX-85083817	-9	0	T	A
0	AX-85083835	-9	0	A	G
0	AX-85083846	-9	0	G	A
0	AX-85083916	-9	0	C	T
0	AX-85083919	-9	0	G	A
0	AX-85083921	-9	0	A	G
0	AX-85083944	-9	0	C	A
0	AX-85083993	-9	0	C	A
0	AX-85084038	-9	0	C	T
0	AX-85084040	-9	0	G	T
0	AX-85084053	-9	0	C	T
0	AX-85084057	-9	0	G	A
0	AX-85084091	-9	0	G	A
0	AX-85084140	-9	0	T	C
0	AX-85084142	-9	0	G	T
0	AX-85084156	-9	0	A	G
0	AX-85084157	-9	0	C	T
0	AX-85084165	-9	0	T	G
0	AX-85084181	-9	0	T	C
0	AX-85084188	-9	0	T	A
0	AX-85084192	-9	0	T	C
0	AX-85084233	-9	0	C	T
0	AX-85084277	-9	0	C	A
0	AX-85084297	-9	0	A	C
0	AX-85084300	-9	0	C	A
0	AX-85084331	-9	0	T	C
0	AX-85084332	-9	0	A	C
0	AX-85084394	-9	0	A	G
0	AX-85084427	-9	0	T	A
0	AX-85084452	-9	0	T	C
0	AX-85084460	-9	0	G	A
0	AX-85084474	-9	0	T	C
0	AX-85084479	-9	0	T	C
0	AX-85084490	-9	0	T	C
0	AX-85084518	-9	0	C	G
0	AX-85084529	-9	0	T	C
0	AX-85084579	-9	0	A	C
0	AX-85084607	-9	0	G	A
0	AX-85084628	-9	0	A	G
0	AX-85084647	-9	0	A	G
0	AX-85084664	-9	0	G	A
0	AX-85084674	-9	0	T	G
0	AX-85084716	-9	0	G	A
0	AX-85084740	-9	0	T	C
0	AX-85084757	-9	0	G	A
0	AX-85084761	-9	0	A	G
0	AX-85084771	-9	0	T	C
0	AX-85084773	-9	0	C	A
0	AX-85084778	-9	0	A	G
0	AX-85084779	-9	0	G	A
0	AX-85084780	-9	0	A	G
0	AX-85084815	-9	0	G	A
0	AX-85084841	-9	0	T	C
0	AX-85084849	-9	0	A	G
0	AX-85084863	-9	0	G	A
0	AX-85084889	-9	0	A	C
0	AX-85084892	-9	0	A	G
0	AX-85084937	-9	0	A	G
0	AX-85084942	-9	0	C	T
0	AX-85084954	-9	0	T	C
0	AX-85084977	-9	0	C	T
0	AX-85085042	-9	0	C	T
0	AX-85085044	-9	0	A	G
0	AX-85085045	-9	0	A	G
0	AX-85085048	-9	0	C	T
0	AX-85085058	-9	0	G	A
0	AX-85085063	-9	0	A	G
0	AX-85085081	-9	0	T	C
0	AX-85085205	-9	0	T	C
0	AX-85085269	-9	0	G	A
0	AX-85085280	-9	0	A	G
0	AX-85085286	-9	0	C	A
0	AX-85085292	-9	0	G	A
0	AX-85085299	-9	0	G	A
0	AX-85085335	-9	0	G	A
0	AX-85085357	-9	0	C	T
0	AX-85085406	-9	0	G	A
0	AX-85085457	-9	0	A	G
0	AX-85085486	-9	0	A	G
0	AX-85085496	-9	0	T	C
0	AX-85085541	-9	0	C	T
0	AX-85085567	-9	0	C	G
0	AX-85085577	-9	0	G	T
0	AX-85085599	-9	0	A	G
0	AX-85085603	-9	0	G	T
0	AX-85085632	-9	0	C	A
0	AX-85085642	-9	0	C	A
0	AX-85085648	-9	0	A	G
0	AX-85085663	-9	0	C	T
0	AX-85085674	-9	0	T	C
0	AX-85085680	-9	0	T	C
0	AX-85085702	-9	0	A	T
0	AX-85085738	-9	0	G	A
0	AX-85085744	-9	0	G	A
0	AX-85085780	-9	0	T	G
0	AX-85085802	-9	0	C	G
0	AX-85085847	-9	0	G	A
0	AX-85085877	-9	0	A	G
0	AX-85085891	-9	0	C	T
0	AX-85085998	-9	0	A	G
0	AX-85086001	-9	0	G	A
0	AX-85086048	-9	0	A	G
0	AX-85086049	-9	0	T	C
0	AX-85086073	-9	0	A	G
0	AX-85086101	-9	0	G	A
0	AX-85086105	-9	0	A	G
0	AX-85086113	-9	0	G	A
0	AX-85086146	-9	0	G	A
0	AX-85086157	-9	0	C	T
0	AX-85086160	-9	0	A	G
0	AX-85086163	-9	0	G	A
0	AX-85086169	-9	0	A	G
0	AX-85086204	-9	0	T	C
0	AX-85086213	-9	0	C	T
0	AX-85086218	-9	0	G	A
0	AX-85086230	-9	0	T	C
0	AX-85086231	-9	0	A	C
0	AX-85086276	-9	0	T	C
0	AX-85086301	-9	0	T	C
0	AX-85086395	-9	0	G	C
0	AX-85086407	-9	0	C	T
0	AX-85086408	-9	0	G	A
0	AX-85086409	-9	0	T	C
0	AX-85086432	-9	0	T	C
0	AX-85086447	-9	0	A	G
0	AX-85086450	-9	0	G	T
0	AX-85086456	-9	0	G	T
0	AX-85086480	-9	0	C	T
0	AX-85086614	-9	0	C	T
0	AX-85086721	-9	0	G	A
0	AX-85086729	-9	0	A	G
0	AX-85086739	-9	0	C	G
0	AX-85086832	-9	0	G	A
0	AX-85086956	-9	0	T	C
0	AX-85087000	-9	0	A	G
0	AX-85087059	-9	0	C	T
0	AX-85087062	-9	0	G	A
0	AX-85087068	-9	0	T	G
0	AX-85087074	-9	0	T	C
0	AX-85087089	-9	0	A	T
0	AX-85087102	-9	0	A	G
0	AX-85087104	-9	0	T	C
0	AX-85087114	-9	0	G	A
0	AX-85087182	-9	0	A	G
0	AX-85087206	-9	0	G	A
0	AX-85087211	-9	0	T	G
0	AX-85087229	-9	0	G	A
0	AX-85087278	-9	0	A	T
0	AX-85087302	-9	0	G	A
0	AX-85087304	-9	0	C	T
0	AX-85087331	-9	0	A	G
0	AX-85087355	-9	0	C	T
0	AX-85087359	-9	0	C	G
0	AX-85087383	-9	0	T	G
0	AX-85087420	-9	0	T	C
0	AX-85087424	-9	0	A	G
0	AX-85087473	-9	0	G	C
0	AX-85087530	-9	0	C	T
0	AX-85087533	-9	0	T	C
0	AX-85087572	-9	0	T	G
0	AX-85087582	-9	0	G	A
0	AX-85087586	-9	0	G	A
0	AX-85087587	-9	0	C	T
0	AX-85087591	-9	0	A	G
0	AX-85087602	-9	0	C	A
0	AX-85087636	-9	0	C	T
0	AX-85087638	-9	0	A	G
0	AX-85087662	-9	0	T	C
0	AX-85087699	-9	0	C	T
0	AX-85087717	-9	0	C	T
0	AX-85087719	-9	0	C	T
0	AX-85087744	-9	0	C	G
0	AX-85087763	-9	0	C	T
0	AX-85087797	-9	0	A	G
0	AX-85087818	-9	0	T	G
0	AX-85087846	-9	0	T	C
0	AX-85087848	-9	0	G	A
0	AX-85087879	-9	0	T	C
0	AX-85087901	-9	0	T	C
0	AX-85087937	-9	0	T	C
0	AX-85087954	-9	0	C	T
0	AX-85087983	-9	0	G	A
0	AX-85087995	-9	0	T	G
0	AX-85088009	-9	0	A	G
0	AX-85088036	-9	0	T	C
0	AX-85088041	-9	0	T	C
0	AX-85088061	-9	0	C	T
0	AX-85088088	-9	0	T	A
0	AX-85088116	-9	0	T	C
0	AX-85088124	-9	0	G	A
0	AX-85088127	-9	0	T	C
0	AX-85088139	-9	0	T	C
0	AX-85088185	-9	0	T	C
0	AX-85088212	-9	0	C	T
0	AX-85088228	-9	0	G	A
0	AX-85088265	-9	0	G	A
0	AX-85088270	-9	0	G	A
0	AX-85088311	-9	0	A	G
0	AX-85088415	-9	0	A	C
0	AX-85088419	-9	0	A	G
0	AX-85088433	-9	0	A	G
0	AX-85088464	-9	0	G	A
0	AX-85088482	-9	0	T	C
0	AX-85088492	-9	0	G	A
0	AX-85088495	-9	0	T	C
0	AX-85088500	-9	0	G	A
0	AX-85088512	-9	0	G	A
0	AX-85088531	-9	0	T	G
0	AX-85088559	-9	0	A	G
0	AX-85088560	-9	0	T	C
0	AX-85088587	-9	0	A	G
0	AX-85088610	-9	0	A	G
0	AX-85088634	-9	0	G	A
0	AX-85088666	-9	0	G	A
0	AX-85088687	-9	0	C	A
0	AX-85088733	-9	0	G	A
0	AX-85088738	-9	0	G	A
0	AX-85088760	-9	0	G	T
0	AX-85088801	-9	0	T	C
0	AX-85088818	-9	0	C	T
0	AX-85088819	-9	0	T	G
0	AX-85088826	-9	0	A	G
0	AX-85088852	-9	0	C	T
0	AX-85088859	-9	0	T	A
0	AX-85088878	-9	0	T	C
0	AX-85088883	-9	0	C	G
0	AX-85088896	-9	0	T	C
0	AX-85088927	-9	0	G	A
0	AX-85088990	-9	0	C	A
0	AX-85089011	-9	0	A	G
0	AX-85089018	-9	0	G	A
0	AX-85089145	-9	0	A	T
0	AX-85089171	-9	0	C	A
0	AX-85089175	-9	0	C	T
0	AX-85089192	-9	0	A	G
0	AX-85089214	-9	0	A	G
0	AX-85089251	-9	0	T	C
0	AX-85089294	-9	0	G	A
0	AX-85089295	-9	0	G	C
0	AX-85089303	-9	0	G	C
0	AX-85089311	-9	0	C	A
0	AX-85089326	-9	0	G	A
0	AX-85089366	-9	0	G	A
0	AX-85089383	-9	0	A	G
0	AX-85089397	-9	0	T	C
0	AX-85089460	-9	0	C	T
0	AX-85089466	-9	0	T	C
0	AX-85089477	-9	0	C	T
0	AX-85089498	-9	0	A	C
0	AX-85089511	-9	0	C	T
0	AX-85089585	-9	0	A	G
[truncated: 65,282 more rows]
