# Supplementary material for: Integrative Analysis of Transcriptome and GWAS Data to Identify the Hub Genes Associated With Milk Yield Trait in Buffalo
Source: Front Genet. 2019 Feb 5;10:36. doi: 10.3389/fgene.2019.00036 (PMC6371051; doi:10.3389/fgene.2019.00036)
Supplement: DATA SHEET S1 — The genotype datasets of this study. [file Data_Sheet_1.zip › buff_geno935_qc.fam]

-9 457 -9 -9 0 -9
-9 463 -9 -9 0 -9
-9 464 -9 -9 0 -9
-9 465 -9 -9 0 -9
-9 470 -9 -9 0 -9
-9 471 -9 -9 0 -9
-9 472 -9 -9 0 -9
-9 473 -9 -9 0 -9
-9 477 -9 -9 0 -9
-9 489 -9 -9 0 -9
-9 491 -9 -9 0 -9
-9 492 -9 -9 0 -9
-9 494 -9 -9 0 -9
-9 495 -9 -9 0 -9
-9 496 -9 -9 0 -9
-9 501 -9 -9 0 -9
-9 504 -9 -9 0 -9
-9 507 -9 -9 0 -9
-9 508 -9 -9 0 -9
-9 509 -9 -9 0 -9
-9 510 -9 -9 0 -9
-9 512 -9 -9 0 -9
-9 519 -9 -9 0 -9
-9 520 -9 -9 0 -9
-9 522 -9 -9 0 -9
-9 524 -9 -9 0 -9
-9 526 -9 -9 0 -9
-9 528 -9 -9 0 -9
-9 531 -9 -9 0 -9
-9 535 -9 -9 0 -9
-9 538 -9 -9 0 -9
-9 545 -9 -9 0 -9
-9 546 -9 -9 0 -9
-9 547 -9 -9 0 -9
-9 549 -9 -9 0 -9
-9 550 -9 -9 0 -9
-9 551 -9 -9 0 -9
-9 553 -9 -9 0 -9
-9 554 -9 -9 0 -9
-9 555 -9 -9 0 -9
-9 557 -9 -9 0 -9
-9 559 -9 -9 0 -9
-9 561 -9 -9 0 -9
-9 562 -9 -9 0 -9
-9 563 -9 -9 0 -9
-9 564 -9 -9 0 -9
-9 565 -9 -9 0 -9
-9 570 -9 -9 0 -9
-9 573 -9 -9 0 -9
-9 576 -9 -9 0 -9
-9 577 -9 -9 0 -9
-9 578 -9 -9 0 -9
-9 581 -9 -9 0 -9
-9 583 -9 -9 0 -9
-9 584 -9 -9 0 -9
-9 587 -9 -9 0 -9
-9 588 -9 -9 0 -9
-9 589 -9 -9 0 -9
-9 590 -9 -9 0 -9
-9 591 -9 -9 0 -9
-9 593 -9 -9 0 -9
-9 594 -9 -9 0 -9
-9 596 -9 -9 0 -9
-9 598 -9 -9 0 -9
-9 599 -9 -9 0 -9
-9 600 -9 -9 0 -9
-9 601 -9 -9 0 -9
-9 602 -9 -9 0 -9
-9 604 -9 -9 0 -9
-9 605 -9 -9 0 -9
-9 606 -9 -9 0 -9
-9 607 -9 -9 0 -9
-9 609 -9 -9 0 -9
-9 614 -9 -9 0 -9
-9 616 -9 -9 0 -9
-9 617 -9 -9 0 -9
-9 620 -9 -9 0 -9
-9 621 -9 -9 0 -9
-9 622 -9 -9 0 -9
-9 623 -9 -9 0 -9
-9 627 -9 -9 0 -9
-9 628 -9 -9 0 -9
-9 629 -9 -9 0 -9
-9 630 -9 -9 0 -9
-9 632 -9 -9 0 -9
-9 635 -9 -9 0 -9
-9 637 -9 -9 0 -9
-9 638 -9 -9 0 -9
-9 642 -9 -9 0 -9
-9 645 -9 -9 0 -9
-9 646 -9 -9 0 -9
-9 651 -9 -9 0 -9
-9 652 -9 -9 0 -9
-9 653 -9 -9 0 -9
-9 658 -9 -9 0 -9
-9 661 -9 -9 0 -9
-9 662 -9 -9 0 -9
-9 663 -9 -9 0 -9
-9 667 -9 -9 0 -9
-9 668 -9 -9 0 -9
-9 671 -9 -9 0 -9
-9 676 -9 -9 0 -9
-9 677 -9 -9 0 -9
-9 678 -9 -9 0 -9
-9 680 -9 -9 0 -9
-9 681 -9 -9 0 -9
-9 688 -9 -9 0 -9
-9 700 -9 -9 0 -9
-9 702 -9 -9 0 -9
-9 708 -9 -9 0 -9
-9 712 -9 -9 0 -9
-9 716 -9 -9 0 -9
-9 723 -9 -9 0 -9
-9 724 -9 -9 0 -9
-9 725 -9 -9 0 -9
-9 726 -9 -9 0 -9
-9 727 -9 -9 0 -9
-9 728 -9 -9 0 -9
-9 731 -9 -9 0 -9
-9 734 -9 -9 0 -9
-9 735 -9 -9 0 -9
-9 739 -9 -9 0 -9
-9 740 -9 -9 0 -9
-9 742 -9 -9 0 -9
-9 743 -9 -9 0 -9
-9 744 -9 -9 0 -9
-9 746 -9 -9 0 -9
-9 747 -9 -9 0 -9
-9 749 -9 -9 0 -9
-9 750 -9 -9 0 -9
-9 751 -9 -9 0 -9
-9 755 -9 -9 0 -9
-9 756 -9 -9 0 -9
-9 757 -9 -9 0 -9
-9 760 -9 -9 0 -9
-9 762 -9 -9 0 -9
-9 769 -9 -9 0 -9
-9 770 -9 -9 0 -9
-9 772 -9 -9 0 -9
-9 779 -9 -9 0 -9
-9 781 -9 -9 0 -9
-9 783 -9 -9 0 -9
-9 786 -9 -9 0 -9
-9 789 -9 -9 0 -9
-9 793 -9 -9 0 -9
-9 794 -9 -9 0 -9
-9 795 -9 -9 0 -9
-9 796 -9 -9 0 -9
-9 798 -9 -9 0 -9
-9 804 -9 -9 0 -9
-9 806 -9 -9 0 -9
-9 807 -9 -9 0 -9
-9 808 -9 -9 0 -9
-9 810 -9 -9 0 -9
-9 814 -9 -9 0 -9
-9 816 -9 -9 0 -9
-9 817 -9 -9 0 -9
-9 819 -9 -9 0 -9
-9 820 -9 -9 0 -9
-9 821 -9 -9 0 -9
-9 824 -9 -9 0 -9
-9 825 -9 -9 0 -9
-9 826 -9 -9 0 -9
-9 828 -9 -9 0 -9
-9 829 -9 -9 0 -9
-9 832 -9 -9 0 -9
-9 834 -9 -9 0 -9
-9 840 -9 -9 0 -9
-9 848 -9 -9 0 -9
-9 850 -9 -9 0 -9
-9 851 -9 -9 0 -9
-9 853 -9 -9 0 -9
-9 854 -9 -9 0 -9
-9 855 -9 -9 0 -9
-9 856 -9 -9 0 -9
-9 857 -9 -9 0 -9
-9 860 -9 -9 0 -9
-9 862 -9 -9 0 -9
-9 863 -9 -9 0 -9
-9 865 -9 -9 0 -9
-9 872 -9 -9 0 -9
-9 875 -9 -9 0 -9
-9 884 -9 -9 0 -9
-9 885 -9 -9 0 -9
-9 886 -9 -9 0 -9
-9 893 -9 -9 0 -9
-9 897 -9 -9 0 -9
-9 899 -9 -9 0 -9
-9 900 -9 -9 0 -9
-9 902 -9 -9 0 -9
-9 907 -9 -9 0 -9
-9 909 -9 -9 0 -9
-9 910 -9 -9 0 -9
-9 911 -9 -9 0 -9
-9 918 -9 -9 0 -9
-9 921 -9 -9 0 -9
-9 926 -9 -9 0 -9
-9 929 -9 -9 0 -9
-9 933 -9 -9 0 -9
-9 935 -9 -9 0 -9
-9 940 -9 -9 0 -9
-9 941 -9 -9 0 -9
-9 943 -9 -9 0 -9
-9 949 -9 -9 0 -9
-9 950 -9 -9 0 -9
-9 951 -9 -9 0 -9
-9 954 -9 -9 0 -9
-9 962 -9 -9 0 -9
-9 963 -9 -9 0 -9
-9 968 -9 -9 0 -9
-9 971 -9 -9 0 -9
-9 972 -9 -9 0 -9
-9 975 -9 -9 0 -9
-9 976 -9 -9 0 -9
-9 978 -9 -9 0 -9
-9 990 -9 -9 0 -9
-9 996 -9 -9 0 -9
-9 1000 -9 -9 0 -9
-9 1004 -9 -9 0 -9
-9 1005 -9 -9 0 -9
-9 1006 -9 -9 0 -9
-9 1008 -9 -9 0 -9
-9 1018 -9 -9 0 -9
-9 1021 -9 -9 0 -9
-9 1024 -9 -9 0 -9
-9 1030 -9 -9 0 -9
-9 1037 -9 -9 0 -9
-9 1047 -9 -9 0 -9
-9 1048 -9 -9 0 -9
-9 1049 -9 -9 0 -9
-9 1052 -9 -9 0 -9
-9 1059 -9 -9 0 -9
-9 1062 -9 -9 0 -9
-9 1074 -9 -9 0 -9
-9 1076 -9 -9 0 -9
-9 1079 -9 -9 0 -9
-9 1085 -9 -9 0 -9
-9 1087 -9 -9 0 -9
-9 1088 -9 -9 0 -9
-9 1095 -9 -9 0 -9
-9 1111 -9 -9 0 -9
-9 1112 -9 -9 0 -9
-9 1113 -9 -9 0 -9
-9 1116 -9 -9 0 -9
-9 1119 -9 -9 0 -9
-9 1120 -9 -9 0 -9
-9 1121 -9 -9 0 -9
-9 1122 -9 -9 0 -9
-9 1123 -9 -9 0 -9
-9 1125 -9 -9 0 -9
-9 1129 -9 -9 0 -9
-9 1130 -9 -9 0 -9
-9 1131 -9 -9 0 -9
-9 1134 -9 -9 0 -9
-9 1139 -9 -9 0 -9
-9 1140 -9 -9 0 -9
-9 1143 -9 -9 0 -9
-9 1144 -9 -9 0 -9
-9 1145 -9 -9 0 -9
-9 1146 -9 -9 0 -9
-9 1147 -9 -9 0 -9
-9 1148 -9 -9 0 -9
-9 1152 -9 -9 0 -9
-9 1153 -9 -9 0 -9
-9 1154 -9 -9 0 -9
-9 1157 -9 -9 0 -9
-9 1161 -9 -9 0 -9
-9 1163 -9 -9 0 -9
-9 1164 -9 -9 0 -9
-9 1167 -9 -9 0 -9
-9 1169 -9 -9 0 -9
-9 1176 -9 -9 0 -9
-9 1177 -9 -9 0 -9
-9 1178 -9 -9 0 -9
-9 1179 -9 -9 0 -9
-9 1182 -9 -9 0 -9
-9 1186 -9 -9 0 -9
-9 1187 -9 -9 0 -9
-9 1188 -9 -9 0 -9
-9 1189 -9 -9 0 -9
-9 1190 -9 -9 0 -9
-9 1191 -9 -9 0 -9
-9 1192 -9 -9 0 -9
-9 1193 -9 -9 0 -9
-9 1194 -9 -9 0 -9
-9 1195 -9 -9 0 -9
-9 1197 -9 -9 0 -9
-9 1198 -9 -9 0 -9
-9 1200 -9 -9 0 -9
-9 1202 -9 -9 0 -9
-9 1203 -9 -9 0 -9
-9 1207 -9 -9 0 -9
-9 1209 -9 -9 0 -9
-9 1212 -9 -9 0 -9
-9 1214 -9 -9 0 -9
-9 1215 -9 -9 0 -9
-9 1216 -9 -9 0 -9
-9 1218 -9 -9 0 -9
-9 1220 -9 -9 0 -9
-9 1222 -9 -9 0 -9
-9 1223 -9 -9 0 -9
-9 1224 -9 -9 0 -9
-9 1225 -9 -9 0 -9
-9 1226 -9 -9 0 -9
-9 1227 -9 -9 0 -9
-9 1228 -9 -9 0 -9
-9 1229 -9 -9 0 -9
-9 1230 -9 -9 0 -9
-9 1233 -9 -9 0 -9
-9 1236 -9 -9 0 -9
-9 1239 -9 -9 0 -9
-9 1240 -9 -9 0 -9
-9 1242 -9 -9 0 -9
-9 1243 -9 -9 0 -9
-9 1245 -9 -9 0 -9
-9 1247 -9 -9 0 -9
-9 1248 -9 -9 0 -9
-9 1249 -9 -9 0 -9
-9 1250 -9 -9 0 -9
-9 1251 -9 -9 0 -9
-9 1252 -9 -9 0 -9
-9 1255 -9 -9 0 -9
-9 1256 -9 -9 0 -9
-9 1257 -9 -9 0 -9
-9 1258 -9 -9 0 -9
-9 1259 -9 -9 0 -9
-9 1261 -9 -9 0 -9
-9 1262 -9 -9 0 -9
-9 1263 -9 -9 0 -9
-9 1264 -9 -9 0 -9
-9 1265 -9 -9 0 -9
-9 1266 -9 -9 0 -9
-9 1270 -9 -9 0 -9
-9 1272 -9 -9 0 -9
-9 1273 -9 -9 0 -9
-9 1274 -9 -9 0 -9
-9 1275 -9 -9 0 -9
-9 1276 -9 -9 0 -9
-9 1277 -9 -9 0 -9
-9 1278 -9 -9 0 -9
-9 1279 -9 -9 0 -9
-9 1282 -9 -9 0 -9
-9 1285 -9 -9 0 -9
-9 1287 -9 -9 0 -9
-9 1289 -9 -9 0 -9
-9 1291 -9 -9 0 -9
-9 1292 -9 -9 0 -9
-9 1293 -9 -9 0 -9
-9 1294 -9 -9 0 -9
-9 1295 -9 -9 0 -9
-9 1296 -9 -9 0 -9
-9 1297 -9 -9 0 -9
-9 1298 -9 -9 0 -9
-9 1299 -9 -9 0 -9
-9 1301 -9 -9 0 -9
-9 1302 -9 -9 0 -9
-9 1303 -9 -9 0 -9
-9 1304 -9 -9 0 -9
-9 1306 -9 -9 0 -9
-9 1307 -9 -9 0 -9
-9 1308 -9 -9 0 -9
-9 1309 -9 -9 0 -9
-9 1310 -9 -9 0 -9
-9 1314 -9 -9 0 -9
-9 1316 -9 -9 0 -9
-9 1317 -9 -9 0 -9
-9 1318 -9 -9 0 -9
-9 1319 -9 -9 0 -9
-9 1320 -9 -9 0 -9
-9 1323 -9 -9 0 -9
-9 1324 -9 -9 0 -9
-9 1325 -9 -9 0 -9
-9 1328 -9 -9 0 -9
-9 1329 -9 -9 0 -9
-9 1330 -9 -9 0 -9
-9 1331 -9 -9 0 -9
-9 1334 -9 -9 0 -9
-9 1336 -9 -9 0 -9
-9 1338 -9 -9 0 -9
-9 1339 -9 -9 0 -9
-9 1340 -9 -9 0 -9
-9 1341 -9 -9 0 -9
-9 1342 -9 -9 0 -9
-9 1345 -9 -9 0 -9
-9 1346 -9 -9 0 -9
-9 1347 -9 -9 0 -9
-9 1348 -9 -9 0 -9
-9 1349 -9 -9 0 -9
-9 1350 -9 -9 0 -9
-9 1351 -9 -9 0 -9
-9 1352 -9 -9 0 -9
-9 1354 -9 -9 0 -9
-9 1355 -9 -9 0 -9
-9 1356 -9 -9 0 -9
-9 1358 -9 -9 0 -9
-9 1359 -9 -9 0 -9
-9 1363 -9 -9 0 -9
-9 1364 -9 -9 0 -9
-9 1365 -9 -9 0 -9
-9 1366 -9 -9 0 -9
-9 1367 -9 -9 0 -9
-9 1369 -9 -9 0 -9
-9 1370 -9 -9 0 -9
-9 1371 -9 -9 0 -9
-9 1372 -9 -9 0 -9
-9 1381 -9 -9 0 -9
-9 1382 -9 -9 0 -9
-9 1384 -9 -9 0 -9
-9 1386 -9 -9 0 -9
-9 1388 -9 -9 0 -9
-9 1393 -9 -9 0 -9
-9 1394 -9 -9 0 -9
-9 1395 -9 -9 0 -9
-9 1396 -9 -9 0 -9
-9 1398 -9 -9 0 -9
-9 1402 -9 -9 0 -9
-9 1404 -9 -9 0 -9
-9 1407 -9 -9 0 -9
-9 1408 -9 -9 0 -9
-9 1409 -9 -9 0 -9
-9 1411 -9 -9 0 -9
-9 1413 -9 -9 0 -9
-9 1415 -9 -9 0 -9
-9 1416 -9 -9 0 -9
-9 1418 -9 -9 0 -9
-9 1419 -9 -9 0 -9
-9 1421 -9 -9 0 -9
-9 1423 -9 -9 0 -9
-9 1428 -9 -9 0 -9
-9 1431 -9 -9 0 -9
-9 1432 -9 -9 0 -9
-9 1433 -9 -9 0 -9
-9 1434 -9 -9 0 -9
-9 1436 -9 -9 0 -9
-9 1439 -9 -9 0 -9
-9 1441 -9 -9 0 -9
-9 1442 -9 -9 0 -9
-9 1443 -9 -9 0 -9
-9 1445 -9 -9 0 -9
-9 1448 -9 -9 0 -9
-9 1449 -9 -9 0 -9
-9 1450 -9 -9 0 -9
-9 1453 -9 -9 0 -9
-9 1454 -9 -9 0 -9
-9 1455 -9 -9 0 -9
-9 1456 -9 -9 0 -9
-9 1458 -9 -9 0 -9
-9 1461 -9 -9 0 -9
-9 1462 -9 -9 0 -9
-9 1463 -9 -9 0 -9
-9 1467 -9 -9 0 -9
-9 1469 -9 -9 0 -9
-9 1470 -9 -9 0 -9
-9 1471 -9 -9 0 -9
-9 1472 -9 -9 0 -9
-9 1473 -9 -9 0 -9
-9 1476 -9 -9 0 -9
-9 1478 -9 -9 0 -9
-9 1479 -9 -9 0 -9
-9 1480 -9 -9 0 -9
-9 1483 -9 -9 0 -9
-9 1484 -9 -9 0 -9
-9 1486 -9 -9 0 -9
-9 1489 -9 -9 0 -9
-9 1495 -9 -9 0 -9
-9 1497 -9 -9 0 -9
-9 1500 -9 -9 0 -9
-9 1503 -9 -9 0 -9
-9 1504 -9 -9 0 -9
-9 1506 -9 -9 0 -9
-9 1508 -9 -9 0 -9
-9 1511 -9 -9 0 -9
-9 1513 -9 -9 0 -9
-9 1515 -9 -9 0 -9
-9 1517 -9 -9 0 -9
-9 1519 -9 -9 0 -9
-9 1524 -9 -9 0 -9
-9 1525 -9 -9 0 -9
-9 1528 -9 -9 0 -9
-9 1529 -9 -9 0 -9
-9 1530 -9 -9 0 -9
-9 1531 -9 -9 0 -9
-9 1532 -9 -9 0 -9
-9 1534 -9 -9 0 -9
-9 1540 -9 -9 0 -9
-9 1542 -9 -9 0 -9
-9 1543 -9 -9 0 -9
-9 1549 -9 -9 0 -9
-9 1551 -9 -9 0 -9
-9 1553 -9 -9 0 -9
-9 1554 -9 -9 0 -9
-9 1555 -9 -9 0 -9
-9 1565 -9 -9 0 -9
-9 1573 -9 -9 0 -9
-9 1576 -9 -9 0 -9
-9 1577 -9 -9 0 -9
-9 1578 -9 -9 0 -9
-9 1582 -9 -9 0 -9
-9 1585 -9 -9 0 -9
-9 1589 -9 -9 0 -9
-9 1593 -9 -9 0 -9
-9 1601 -9 -9 0 -9
-9 1602 -9 -9 0 -9
-9 1616 -9 -9 0 -9
-9 1619 -9 -9 0 -9
-9 1620 -9 -9 0 -9
-9 1627 -9 -9 0 -9
-9 1630 -9 -9 0 -9
-9 1635 -9 -9 0 -9
-9 1638 -9 -9 0 -9
-9 1640 -9 -9 0 -9
-9 1641 -9 -9 0 -9
-9 1644 -9 -9 0 -9
-9 1645 -9 -9 0 -9
-9 1651 -9 -9 0 -9
-9 1653 -9 -9 0 -9
-9 1654 -9 -9 0 -9
-9 1661 -9 -9 0 -9
-9 1663 -9 -9 0 -9
-9 1670 -9 -9 0 -9
-9 1671 -9 -9 0 -9
-9 1672 -9 -9 0 -9
-9 1698 -9 -9 0 -9
-9 1700 -9 -9 0 -9
-9 1701 -9 -9 0 -9
-9 1710 -9 -9 0 -9
-9 1712 -9 -9 0 -9
-9 1726 -9 -9 0 -9
-9 1731 -9 -9 0 -9
-9 A1021 -9 -9 0 -9
-9 A1045 -9 -9 0 -9
-9 A1113 -9 -9 0 -9
-9 A1120 -9 -9 0 -9
-9 A1121 -9 -9 0 -9
-9 A1151 -9 -9 0 -9
-9 A1168 -9 -9 0 -9
-9 A1173 -9 -9 0 -9
-9 A1275 -9 -9 0 -9
-9 A1293 -9 -9 0 -9
-9 A1309 -9 -9 0 -9
-9 A1310 -9 -9 0 -9
-9 A1324 -9 -9 0 -9
-9 A1339 -9 -9 0 -9
-9 A1345 -9 -9 0 -9
-9 A1367 -9 -9 0 -9
-9 A1371 -9 -9 0 -9
-9 A1399 -9 -9 0 -9
-9 A1409 -9 -9 0 -9
-9 A1462 -9 -9 0 -9
-9 A1486 -9 -9 0 -9
-9 A1490 -9 -9 0 -9
-9 A1510 -9 -9 0 -9
-9 A1539 -9 -9 0 -9
-9 A1540 -9 -9 0 -9
-9 A1541 -9 -9 0 -9
-9 A1545 -9 -9 0 -9
-9 A1553 -9 -9 0 -9
-9 A1570 -9 -9 0 -9
-9 A1574 -9 -9 0 -9
-9 A1575 -9 -9 0 -9
-9 A1578 -9 -9 0 -9
-9 A1580 -9 -9 0 -9
-9 A1582 -9 -9 0 -9
-9 A1585 -9 -9 0 -9
-9 A1589 -9 -9 0 -9
-9 A1591 -9 -9 0 -9
-9 A1597 -9 -9 0 -9
-9 A1598 -9 -9 0 -9
-9 A1602 -9 -9 0 -9
-9 A1603 -9 -9 0 -9
-9 A1604 -9 -9 0 -9
-9 A1607 -9 -9 0 -9
-9 A1608 -9 -9 0 -9
-9 A1610 -9 -9 0 -9
-9 A1624 -9 -9 0 -9
-9 A1627 -9 -9 0 -9
-9 A1634 -9 -9 0 -9
-9 A1637 -9 -9 0 -9
-9 A1638 -9 -9 0 -9
-9 A1647 -9 -9 0 -9
-9 A1655 -9 -9 0 -9
-9 A1667 -9 -9 0 -9
-9 A1671 -9 -9 0 -9
-9 A1682 -9 -9 0 -9
-9 A1686 -9 -9 0 -9
-9 C1379 -9 -9 0 -9
-9 C1549 -9 -9 0 -9
-9 C1628 -9 -9 0 -9
-9 C1667 -9 -9 0 -9
-9 C1672 -9 -9 0 -9
-9 C1697 -9 -9 0 -9
-9 C1723 -9 -9 0 -9
-9 C1754 -9 -9 0 -9
-9 C1755 -9 -9 0 -9
-9 C1758 -9 -9 0 -9
-9 C1866 -9 -9 0 -9
-9 C1900 -9 -9 0 -9
-9 C1942 -9 -9 0 -9
-9 C1998 -9 -9 0 -9
-9 C2058 -9 -9 0 -9
-9 C3011 -9 -9 0 -9
-9 C3215 -9 -9 0 -9
-9 C3261 -9 -9 0 -9
-9 C3265 -9 -9 0 -9
-9 C3331 -9 -9 0 -9
-9 C3350 -9 -9 0 -9
-9 C3374 -9 -9 0 -9
-9 C3392 -9 -9 0 -9
-9 C3517 -9 -9 0 -9
-9 C3544 -9 -9 0 -9
-9 C3545 -9 -9 0 -9
-9 C3565 -9 -9 0 -9
-9 C3579 -9 -9 0 -9
-9 C3596 -9 -9 0 -9
-9 C3640 -9 -9 0 -9
-9 C3671 -9 -9 0 -9
-9 C3674 -9 -9 0 -9
-9 C3686 -9 -9 0 -9
-9 C3690 -9 -9 0 -9
-9 C3724 -9 -9 0 -9
-9 C3727 -9 -9 0 -9
-9 C3756 -9 -9 0 -9
-9 C3762 -9 -9 0 -9
-9 C3767 -9 -9 0 -9
-9 C3771 -9 -9 0 -9
-9 C3777 -9 -9 0 -9
-9 C3781 -9 -9 0 -9
-9 C3786 -9 -9 0 -9
-9 C3808 -9 -9 0 -9
-9 C3815 -9 -9 0 -9
-9 C3824 -9 -9 0 -9
-9 C3825 -9 -9 0 -9
-9 C3856 -9 -9 0 -9
-9 C3864 -9 -9 0 -9
-9 C3873 -9 -9 0 -9
-9 C3883 -9 -9 0 -9
-9 C3890 -9 -9 0 -9
-9 C3906 -9 -9 0 -9
-9 C3913 -9 -9 0 -9
-9 C3938 -9 -9 0 -9
-9 C3959 -9 -9 0 -9
-9 C3974 -9 -9 0 -9
-9 C3975 -9 -9 0 -9
-9 C3978 -9 -9 0 -9
-9 C3987 -9 -9 0 -9
-9 C3992 -9 -9 0 -9
-9 C4000 -9 -9 0 -9
-9 C4021 -9 -9 0 -9
-9 C4023 -9 -9 0 -9
-9 C4024 -9 -9 0 -9
-9 C4026 -9 -9 0 -9
-9 C4027 -9 -9 0 -9
-9 C4038 -9 -9 0 -9
-9 C4046 -9 -9 0 -9
-9 C4055 -9 -9 0 -9
-9 C4060 -9 -9 0 -9
-9 C4064 -9 -9 0 -9
-9 C4076 -9 -9 0 -9
-9 C4090 -9 -9 0 -9
-9 C4113 -9 -9 0 -9
-9 C4126 -9 -9 0 -9
-9 C4131 -9 -9 0 -9
-9 C4148 -9 -9 0 -9
-9 C4150 -9 -9 0 -9
-9 C4167 -9 -9 0 -9
-9 C4171 -9 -9 0 -9
-9 C4178 -9 -9 0 -9
-9 C4180 -9 -9 0 -9
-9 C4190 -9 -9 0 -9
-9 C4228 -9 -9 0 -9
-9 C4270 -9 -9 0 -9
-9 C4274 -9 -9 0 -9
-9 C4290 -9 -9 0 -9
-9 C4291 -9 -9 0 -9
-9 C4298 -9 -9 0 -9
-9 C4299 -9 -9 0 -9
-9 C4309 -9 -9 0 -9
-9 C4318 -9 -9 0 -9
-9 C4328 -9 -9 0 -9
-9 C4359 -9 -9 0 -9
-9 C4367 -9 -9 0 -9
-9 C4369 -9 -9 0 -9
-9 C4370 -9 -9 0 -9
-9 C4371 -9 -9 0 -9
-9 C4372 -9 -9 0 -9
-9 C4373 -9 -9 0 -9
-9 C4380 -9 -9 0 -9
-9 C4388 -9 -9 0 -9
-9 C4389 -9 -9 0 -9
-9 C4394 -9 -9 0 -9
-9 C4395 -9 -9 0 -9
-9 C4400 -9 -9 0 -9
-9 C4405 -9 -9 0 -9
-9 C4408 -9 -9 0 -9
-9 C4409 -9 -9 0 -9
-9 C4410 -9 -9 0 -9
-9 C4413 -9 -9 0 -9
-9 C4415 -9 -9 0 -9
-9 C4418 -9 -9 0 -9
-9 C4421 -9 -9 0 -9
-9 C4426 -9 -9 0 -9
-9 C4444 -9 -9 0 -9
-9 C4473 -9 -9 0 -9
-9 C4475 -9 -9 0 -9
-9 C4480 -9 -9 0 -9
-9 C4517 -9 -9 0 -9
-9 C4523 -9 -9 0 -9
-9 C4547 -9 -9 0 -9
-9 C4550 -9 -9 0 -9
-9 F45 -9 -9 0 -9
-9 F61 -9 -9 0 -9
-9 F66 -9 -9 0 -9
-9 F80 -9 -9 0 -9
-9 F93 -9 -9 0 -9
-9 F98 -9 -9 0 -9
-9 F101 -9 -9 0 -9
-9 F111 -9 -9 0 -9
-9 F131 -9 -9 0 -9
-9 F133 -9 -9 0 -9
-9 F135 -9 -9 0 -9
-9 F180 -9 -9 0 -9
-9 F244 -9 -9 0 -9
-9 F248 -9 -9 0 -9
-9 F258 -9 -9 0 -9
-9 F280 -9 -9 0 -9
-9 F284 -9 -9 0 -9
-9 F292 -9 -9 0 -9
-9 F298 -9 -9 0 -9
-9 F308 -9 -9 0 -9
-9 F314 -9 -9 0 -9
-9 F315 -9 -9 0 -9
-9 F318 -9 -9 0 -9
-9 F330 -9 -9 0 -9
-9 F344 -9 -9 0 -9
-9 F348 -9 -9 0 -9
-9 F368 -9 -9 0 -9
-9 F375 -9 -9 0 -9
-9 F385 -9 -9 0 -9
-9 F386 -9 -9 0 -9
-9 F394 -9 -9 0 -9
-9 F403 -9 -9 0 -9
-9 F407 -9 -9 0 -9
-9 F408 -9 -9 0 -9
-9 F411 -9 -9 0 -9
-9 F412 -9 -9 0 -9
-9 F420 -9 -9 0 -9
-9 F421 -9 -9 0 -9
-9 F422 -9 -9 0 -9
-9 F424 -9 -9 0 -9
-9 F426 -9 -9 0 -9
-9 F431 -9 -9 0 -9
-9 F435 -9 -9 0 -9
-9 F438 -9 -9 0 -9
-9 F444 -9 -9 0 -9
-9 F446 -9 -9 0 -9
-9 F448 -9 -9 0 -9
-9 F451 -9 -9 0 -9
-9 F453 -9 -9 0 -9
-9 F458 -9 -9 0 -9
-9 F459 -9 -9 0 -9
-9 F460 -9 -9 0 -9
-9 F461 -9 -9 0 -9
-9 F464 -9 -9 0 -9
-9 F466 -9 -9 0 -9
-9 F467 -9 -9 0 -9
-9 F479 -9 -9 0 -9
-9 F484 -9 -9 0 -9
-9 F485 -9 -9 0 -9
-9 F489 -9 -9 0 -9
-9 F490 -9 -9 0 -9
-9 F493 -9 -9 0 -9
-9 F495 -9 -9 0 -9
-9 F496 -9 -9 0 -9
-9 F497 -9 -9 0 -9
-9 F498 -9 -9 0 -9
-9 F501 -9 -9 0 -9
-9 F505 -9 -9 0 -9
-9 F507 -9 -9 0 -9
-9 F512 -9 -9 0 -9
-9 F514 -9 -9 0 -9
-9 F516 -9 -9 0 -9
-9 F523 -9 -9 0 -9
-9 F524 -9 -9 0 -9
-9 F525 -9 -9 0 -9
-9 F533 -9 -9 0 -9
-9 F534 -9 -9 0 -9
-9 F542 -9 -9 0 -9
-9 F543 -9 -9 0 -9
-9 F545 -9 -9 0 -9
-9 F549 -9 -9 0 -9
-9 F550 -9 -9 0 -9
-9 F560 -9 -9 0 -9
-9 F561 -9 -9 0 -9
-9 F566 -9 -9 0 -9
-9 F567 -9 -9 0 -9
-9 F570 -9 -9 0 -9
-9 F572 -9 -9 0 -9
-9 F573 -9 -9 0 -9
-9 F574 -9 -9 0 -9
-9 F575 -9 -9 0 -9
-9 F583 -9 -9 0 -9
-9 F584 -9 -9 0 -9
-9 F588 -9 -9 0 -9
-9 F590 -9 -9 0 -9
-9 F591 -9 -9 0 -9
-9 F592 -9 -9 0 -9
-9 F593 -9 -9 0 -9
-9 F595 -9 -9 0 -9
-9 F596 -9 -9 0 -9
-9 F600 -9 -9 0 -9
-9 F602 -9 -9 0 -9
-9 F603 -9 -9 0 -9
-9 F604 -9 -9 0 -9
-9 F606 -9 -9 0 -9
-9 F608 -9 -9 0 -9
-9 F610 -9 -9 0 -9
-9 F611 -9 -9 0 -9
-9 F612 -9 -9 0 -9
-9 F614 -9 -9 0 -9
-9 F615 -9 -9 0 -9
-9 F617 -9 -9 0 -9
-9 F620 -9 -9 0 -9
-9 F623 -9 -9 0 -9
-9 F626 -9 -9 0 -9
-9 F628 -9 -9 0 -9
-9 F629 -9 -9 0 -9
-9 F630 -9 -9 0 -9
-9 F633 -9 -9 0 -9
-9 F634 -9 -9 0 -9
-9 F635 -9 -9 0 -9
-9 F636 -9 -9 0 -9
-9 F637 -9 -9 0 -9
-9 F638 -9 -9 0 -9
-9 F639 -9 -9 0 -9
-9 F640 -9 -9 0 -9
-9 F641 -9 -9 0 -9
-9 F646 -9 -9 0 -9
-9 F647 -9 -9 0 -9
-9 F648 -9 -9 0 -9
-9 F652 -9 -9 0 -9
-9 F653 -9 -9 0 -9
-9 F654 -9 -9 0 -9
-9 F656 -9 -9 0 -9
-9 F658 -9 -9 0 -9
-9 F661 -9 -9 0 -9
-9 F665 -9 -9 0 -9
-9 F670 -9 -9 0 -9
-9 F674 -9 -9 0 -9
-9 F678 -9 -9 0 -9
-9 F680 -9 -9 0 -9
-9 F682 -9 -9 0 -9
-9 F684 -9 -9 0 -9
-9 F685 -9 -9 0 -9
-9 F686 -9 -9 0 -9
-9 F687 -9 -9 0 -9
-9 F688 -9 -9 0 -9
-9 F689 -9 -9 0 -9
-9 F691 -9 -9 0 -9
-9 F695 -9 -9 0 -9
-9 F697 -9 -9 0 -9
-9 F698 -9 -9 0 -9
-9 F699 -9 -9 0 -9
-9 F704 -9 -9 0 -9
-9 F705 -9 -9 0 -9
-9 F709 -9 -9 0 -9
-9 F711 -9 -9 0 -9
-9 F712 -9 -9 0 -9
-9 F714 -9 -9 0 -9
-9 F715 -9 -9 0 -9
-9 F716 -9 -9 0 -9
-9 F718 -9 -9 0 -9
-9 F719 -9 -9 0 -9
-9 F720 -9 -9 0 -9
-9 F722 -9 -9 0 -9
-9 F723 -9 -9 0 -9
-9 F724 -9 -9 0 -9
-9 F725 -9 -9 0 -9
-9 F726 -9 -9 0 -9
-9 F731 -9 -9 0 -9
-9 F734 -9 -9 0 -9
-9 F736 -9 -9 0 -9
-9 F739 -9 -9 0 -9
-9 F740 -9 -9 0 -9
-9 F744 -9 -9 0 -9
-9 F746 -9 -9 0 -9
-9 F747 -9 -9 0 -9
-9 F750 -9 -9 0 -9
-9 F752 -9 -9 0 -9
-9 F753 -9 -9 0 -9
-9 F754 -9 -9 0 -9
-9 F759 -9 -9 0 -9
-9 F761 -9 -9 0 -9
-9 F762 -9 -9 0 -9
-9 P608 -9 -9 0 -9
-9 P974 -9 -9 0 -9
-9 P1007 -9 -9 0 -9
-9 P1019 -9 -9 0 -9
-9 P1036 -9 -9 0 -9
-9 P1111 -9 -9 0 -9
-9 P1136 -9 -9 0 -9
-9 P1152 -9 -9 0 -9
-9 P1164 -9 -9 0 -9
-9 P1193 -9 -9 0 -9
-9 P1286 -9 -9 0 -9
-9 P1305 -9 -9 0 -9
-9 P1346 -9 -9 0 -9
-9 P1349 -9 -9 0 -9
-9 P1353 -9 -9 0 -9
-9 P1355 -9 -9 0 -9
-9 P1382 -9 -9 0 -9
-9 P1435 -9 -9 0 -9
-9 P1449 -9 -9 0 -9
-9 P1452 -9 -9 0 -9
-9 P1481 -9 -9 0 -9
-9 P1486 -9 -9 0 -9
-9 P1487 -9 -9 0 -9
-9 P1496 -9 -9 0 -9
-9 P1512 -9 -9 0 -9
-9 P1520 -9 -9 0 -9
-9 P1529 -9 -9 0 -9
-9 P1530 -9 -9 0 -9
-9 P1551 -9 -9 0 -9
-9 P1556 -9 -9 0 -9
-9 P1560 -9 -9 0 -9
-9 P1561 -9 -9 0 -9
-9 P1563 -9 -9 0 -9
-9 P1565 -9 -9 0 -9
-9 P1567 -9 -9 0 -9
-9 P1569 -9 -9 0 -9
-9 P1574 -9 -9 0 -9
-9 P1576 -9 -9 0 -9
-9 P1590 -9 -9 0 -9
-9 P1594 -9 -9 0 -9
-9 P1599 -9 -9 0 -9
-9 P1609 -9 -9 0 -9
