# Supplementary material for: Integrative Analysis of Transcriptome and GWAS Data to Identify the Hub Genes Associated With Milk Yield Trait in Buffalo
Source: Front Genet. 2019 Feb 5;10:36. doi: 10.3389/fgene.2019.00036 (PMC6371051; doi:10.3389/fgene.2019.00036)
Supplement: DATA SHEET S2 — The phenotype datasets of this study. [file Data_Sheet_2.xlsx]

## Sheet: Pheno935
FID	IID	MY
-9	A1021	37.464
-9	A1045	102.685
-9	A1113	-99.4397
-9	A1120	400.728
-9	A1121	733.652
-9	A1151	-5.92565
-9	A1168	-1398.68
-9	A1173	936.878
-9	A1275	-267.933
-9	A1293	125.353
-9	A1309	205.596
-9	A1310	-98.1152
-9	A1324	510.708
-9	A1339	479.342
-9	A1345	247.833
-9	A1367	101.892
-9	A1371	206.188
-9	A1399	-47.7762
-9	A1409	91.1882
-9	A1462	-279.325
-9	A1486	-484.451
-9	A1490	-5.6684
-9	A1510	-416.418
-9	A1539	-104.433
-9	A1540	189.567
-9	A1541	-246.171
-9	A1545	-251.352
-9	A1553	814.565
-9	A1570	183.204
-9	A1574	-75.3031
-9	A1575	-494.832
-9	A1578	256.358
-9	A1580	494.296
-9	A1582	290.469
-9	A1585	201.358
-9	A1589	-250.171
-9	A1591	95.8894
-9	A1597	-169.585
-9	A1598	-859.585
-9	A1602	-65.6465
-9	A1603	-393.32
-9	A1604	-239.486
-9	A1607	495.944
-9	A1608	84.6179
-9	A1610	-490.914
-9	A1624	102.675
-9	A1627	199.675
-9	A1634	429.697
-9	A1637	89.8292
-9	A1638	174.3
-9	A1647	27.2041
-9	A1655	-380.996
-9	A1667	-378.106
-9	A1671	-266.531
-9	A1682	295.469
-9	A1686	-834.467
-9	C1379	-895.653
-9	C1549	-435.021
-9	C1628	1795.24
-9	C1667	-67.4241
-9	C1672	63.014
-9	C1697	-209.612
-9	C1723	-274.631
-9	C1754	508.392
-9	C1755	-651.423
-9	C1758	120.807
-9	C1866	-414.313
-9	C1900	137.748
-9	C1942	-607.94
-9	C1998	1423.16
-9	C2058	-1000.01
-9	C3011	520.916
-9	C3215	-38.4573
-9	C3261	63.1678
-9	C3265	276.071
-9	C3331	423.221
-9	C3350	-260.779
-9	C3374	-231.515
-9	C3392	209.75
-9	C3517	372.807
-9	C3544	129.554
-9	C3545	-1001.79
-9	C3565	145.35
-9	C3579	190.714
-9	C3596	823.375
-9	C3640	512.278
-9	C3671	-176.032
-9	C3674	-658.566
-9	C3686	-433
-9	C3690	-684.566
-9	C3724	339.197
-9	C3727	335.232
-9	C3756	-277.244
-9	C3762	10.3649
-9	C3767	333.846
-9	C3771	128.457
-9	C3777	133.284
-9	C3781	-229.779
-9	C3786	330.254
-9	C3808	26.6106
-9	C3815	-80.9226
-9	C3824	146.442
-9	C3825	353.841
-9	C3856	190.25
-9	C3864	696.278
-9	C3873	-370.356
-9	C3883	-227.568
-9	C3890	-339.765
-9	C3906	-558.332
-9	C3913	66.8405
-9	C3938	81.6965
-9	C3959	576.829
-9	C3974	-531.515
-9	C3975	412.093
-9	C3978	76.4852
-9	C3987	1125.16
-9	C3992	55.7211
-9	C4000	-804.322
-9	C4021	-244.654
-9	C4023	-303.885
-9	C4024	199.115
-9	C4026	30.5861
-9	C4027	38.2472
-9	C4038	844.986
-9	C4046	-184.642
-9	C4055	1223.42
-9	C4060	152.951
-9	C4064	-229.049
-9	C4076	41.5761
-9	C4090	-221.688
-9	C4113	16.1968
-9	C4126	-239.299
-9	C4131	-173.585
-9	C4148	-616.899
-9	C4150	-24.6307
-9	C4167	-732.506
-9	C4171	-12.842
-9	C4178	-424.414
-9	C4180	48.0934
-9	C4190	-150.149
-9	C4228	1795.35
-9	C4270	-451.356
-9	C4274	-286.488
-9	C4290	-256.529
-9	C4291	77.1508
-9	C4298	-265.024
-9	C4299	-184.092
-9	C4309	-139.224
-9	C4318	299.151
-9	C4328	-584.496
-9	C4359	-15.6782
-9	C4367	-14.171
-9	C4369	1628.83
-9	C4370	38.8505
-9	C4371	-398.082
-9	C4372	413.586
-9	C4373	-73.9497
-9	C4380	561.247
-9	C4388	171.718
-9	C4389	372.093
-9	C4394	676.093
-9	C4395	163.093
-9	C4400	81.3577
-9	C4405	224.358
-9	C4408	-10.7528
-9	C4409	-492.885
-9	C4410	147.182
-9	C4413	-375.642
-9	C4415	-232.642
-9	C4418	-19.6423
-9	C4421	-1031.48
-9	C4426	-1092.48
-9	C4444	-84.4885
-9	C4473	-511.113
-9	C4475	809.644
-9	C4480	-207.113
-9	C4517	-851.828
-9	C4523	-155.828
-9	C4547	-233.506
-9	C4550	-202.042
-9	F101	135.094
-9	F111	697.723
-9	F131	-391.195
-9	F133	144.221
-9	F135	733.069
-9	F180	601.923
-9	F244	269.319
-9	F248	-65.047
-9	F258	-176.85
-9	F280	-477.998
-9	F284	-57.9855
-9	F292	-2079.31
-9	F298	629.795
-9	F308	403.404
-9	F314	687.026
-9	F315	-335.774
-9	F318	355.021
-9	F330	312.29
-9	F344	-190.649
-9	F348	-473.081
-9	F368	-308.354
-9	F375	-601.1
-9	F385	32.6786
-9	F386	-509.428
-9	F394	1208.46
-9	F403	-615.25
-9	F407	245.486
-9	F408	-91.2969
-9	F411	463.197
-9	F412	-472.711
-9	F420	440.289
-9	F421	163.611
-9	F422	-470.553
-9	F424	-484.206
-9	F426	-270.149
-9	F431	151.929
-9	F435	-533.561
-9	F438	-1086.3
-9	F444	572.414
-9	F446	-372.178
-9	F448	-365.298
-9	F45	-532.402
-9	F451	361.091
-9	F453	-302.442
-9	F458	-36.4708
-9	F459	-532.557
-9	F460	133.25
-9	F461	-688.5
-9	F464	-623.225
-9	F466	-167.653
-9	F467	10.1154
-9	F479	381.14
-9	F484	165.159
-9	F485	-24.6417
-9	F489	-635.553
-9	F490	580.37
-9	F493	-69.6877
-9	F495	229.512
-9	F496	-2.48792
-9	F497	78.3698
-9	F498	-121.752
-9	F501	1446.05
-9	F505	-215.495
-9	F507	126.048
-9	F512	-438.166
-9	F514	314.098
-9	F516	231.587
-9	F523	608.098
-9	F524	148.312
-9	F525	20.3052
-9	F533	361.38
-9	F534	-199.77
-9	F542	427.166
-9	F543	555.38
-9	F545	472.322
-9	F549	290.373
-9	F550	83.5623
-9	F560	-287.435
-9	F561	543.128
-9	F566	32.8411
-9	F567	-553.113
-9	F570	-21.113
-9	F572	-250.113
-9	F573	435.623
-9	F574	416.623
-9	F575	297.048
-9	F583	33.0091
-9	F584	-144.902
-9	F588	147.19
-9	F590	112.312
-9	F591	-445.017
-9	F592	398.909
-9	F593	66.0408
-9	F595	-137.034
-9	F596	-502.101
-9	F600	147.899
-9	F602	-231.216
-9	F603	-264.63
-9	F604	394.041
-9	F606	-14.6302
-9	F608	-55.2236
-9	F61	-459.001
-9	F610	-681.902
-9	F611	386.098
-9	F612	7.83393
-9	F614	-431.902
-9	F615	-54.9017
-9	F617	-821.216
-9	F620	-755.366
-9	F623	-420.902
-9	F626	-166.43
-9	F628	485.702
-9	F629	-272.902
-9	F630	-468.545
-9	F633	324.024
-9	F634	154.959
-9	F635	745.166
-9	F636	-139.742
-9	F637	-414.57
-9	F638	183.166
-9	F639	-332.42
-9	F640	-154.777
-9	F641	521.223
-9	F646	355.223
-9	F647	203.495
-9	F648	106.787
-9	F652	-263.777
-9	F653	-117.305
-9	F654	1110.22
-9	F656	-97.9765
-9	F658	-557.57
-9	F66	-327.381
-9	F661	542.223
-9	F665	-346.777
-9	F670	-128.777
-9	F674	375.969
-9	F678	52.2333
-9	F680	679.969
-9	F682	-345.238
-9	F684	-546.238
-9	F685	-125.377
-9	F686	-247.377
-9	F687	-396.987
-9	F688	-331.906
-9	F689	-520.849
-9	F691	284.623
-9	F695	446.363
-9	F697	362.098
-9	F698	-572.902
-9	F699	115.098
-9	F704	-196.695
-9	F705	397.248
-9	F709	-564.223
-9	F711	595.777
-9	F712	392.248
-9	F714	151.983
-9	F715	-120.902
-9	F716	478.834
-9	F718	-570.43
-9	F719	397.834
-9	F720	-405.902
-9	F722	-914.834
-9	F723	478.959
-9	F724	175.959
-9	F725	3.57958
-9	F726	-27.5929
-9	F731	238.959
-9	F734	-323.156
-9	F736	1087.22
-9	F739	292.58
-9	F740	-116.041
-9	F744	242.223
-9	F746	478.695
-9	F747	103.695
-9	F750	147.959
-9	F752	241.373
-9	F753	-377.099
-9	F754	-5.77672
-9	F759	516.166
-9	F761	-511.099
-9	F762	-673.834
-9	F80	-341.516
-9	F93	251.118
-9	F98	1165.53
-9	P1007	-77.921
-9	P1019	131.181
-9	P1036	459.022
-9	P1111	-415.483
-9	P1136	781.168
-9	P1152	-369.565
-9	P1164	-53.1121
-9	P1193	234.412
-9	P1286	-67.6078
-9	P1305	800.493
-9	P1346	185.905
-9	P1349	294.978
-9	P1353	95.2747
-9	P1355	31.506
-9	P1382	57.1023
-9	P1435	215.703
-9	P1449	412.68
-9	P1452	40.9515
-9	P1481	-57.1591
-9	P1486	435.697
-9	P1487	300.764
-9	P1496	-732.692
-9	P1512	-383.442
-9	P1520	-690.807
-9	P1529	-560.849
-9	P1530	-416.75
-9	P1551	313.036
-9	P1556	-77.4925
-9	P1560	-1029.06
-9	P1561	142.437
-9	P1563	-284.056
-9	P1565	394.726
-9	P1567	440.944
-9	P1569	31.2087
-9	P1574	96.9903
-9	P1576	200.623
-9	P1590	-160.113
-9	P1594	-57.356
-9	P1599	-726.113
-9	P1609	-128.791
-9	P608	-127.717
-9	P974	319.279
-9	1240	-599.215
-9	1187	-103.333
-9	1619	-946.581
-9	629	-630.526
-9	577	341.98
-9	1243	139.802
-9	1320	295.777
-9	1125	-324.251
-9	1372	228.836
-9	1301	-471.554
-9	1119	350.255
-9	1293	93.0476
-9	1270	-463.952
-9	1248	-17.7764
-9	1299	373.12
-9	1197	-53.8119
-9	1367	-1100.82
-9	1306	-401.554
-9	1193	-206.977
-9	1113	-282.397
-9	1130	-335.148
-9	1369	140.361
-9	1289	334.117
-9	1303	93.7999
-9	1209	171.411
-9	1214	3.31883
-9	1331	-19.5374
-9	1356	80.425
-9	1215	255.484
-9	1294	-49.5388
-9	1419	-248.992
-9	1164	21.5137
-9	1123	-279.415
-9	1154	742.807
-9	1177	-1772.3
-9	1627	-781.416
-9	1005	131.327
-9	1018	-362.508
-9	584	-1479.88
-9	1167	-583.04
-9	1116	-297.902
-9	1351	-310.918
-9	1364	-513.041
-9	1273	225.718
-9	1274	-715.952
-9	1285	-222.694
-9	667	-896.946
-9	1259	-99.4468
-9	1169	-222.555
-9	1297	516.223
-9	1252	366.904
-9	1358	7.42502
-9	489	-1171.93
-9	1349	-280.974
-9	1190	-38.1679
-9	1163	-556.981
-9	606	131.649
-9	1250	-120.282
-9	1263	62.484
-9	1176	282.705
-9	1202	-195.318
-9	1319	-910.871
-9	1152	-255.273
-9	1131	-622.925
-9	1370	-202.977
-9	1365	16.9555
-9	1295	-354.788
-9	1262	-676.117
-9	1200	367.491
-9	1334	335.601
-9	1298	-309.718
-9	1120	-1371.25
-9	1275	105.718
-9	1186	-478.824
-9	1188	169.598
-9	1347	-524.083
-9	1223	74.07
-9	1340	-147.399
-9	1191	-150.204
-9	1316	294.684
-9	1129	-752.796
-9	1228	162.304
-9	1122	-724.089
-9	1363	-164.044
-9	1251	32.2928
-9	1247	278.802
-9	1192	-607.039
-9	1236	-446.508
-9	1112	-128.887
-9	1407	-521.486
-9	1473	-711.746
-9	1478	-4.3552
-9	563	-800.078
-9	1500	-261.531
-9	1483	-567.355
-9	1519	-295.638
-9	609	-63.9357
-9	1529	-315.04
-9	1431	-690.31
-9	1381	29.0529
-9	1386	-361.134
-9	508	-1124.16
-9	1593	-872.99
-9	538	-223.976
-9	1436	-418.145
-9	1449	-380.407
-9	1540	-730.707
-9	1517	-225.037
-9	1530	-845.876
-9	1428	-165.992
-9	1497	50.6336
-9	1528	-654.725
-9	1549	-71.1437
-9	1532	-392.013
-9	1421	-726.64
-9	1635	-738.732
-9	1461	-485.85
-9	1506	-1168.2
-9	1602	-674.911
-9	1638	-44.5674
-9	614	-718.645
-9	990	-239.072
-9	596	-205.453
-9	547	-54.2316
-9	1515	-554.366
-9	1578	-833.131
-9	1456	-308.242
-9	1511	-463.366
-9	1453	219.821
-9	1458	82.8208
-9	509	-59.5616
-9	1534	-433.013
-9	573	-460.35
-9	1641	-888.416
-9	725	-368.735
-9	676	-376.888
-9	551	-293.503
-9	1462	-610.014
-9	1472	-341.497
-9	1416	101.334
-9	1555	-647.144
-9	1495	-884.205
-9	996	-64.0029
-9	825	-121.794
-9	826	-1158.64
-9	1047	-547.622
-9	1049	18.2824
-9	755	-100.569
-9	971	-394.237
-9	747	-421.09
-9	840	-446.984
-9	824	-902.955
-9	834	-1187.63
-9	897	89.0927
-9	770	-973.603
-9	1504	-673.04
-9	658	-1026.97
-9	677	807.852
-9	1409	29.0772
-9	1508	-601.531
-9	1455	-639.018
-9	1701	46.0529
-9	1503	-655.343
-9	1573	-926.296
-9	1442	-637.509
-9	1048	463.48
-9	900	372.692
-9	926	-605.648
-9	727	-666.093
-9	680	-1435.23
-9	975	-118.497
-9	921	-242.852
-9	728	-398.24
-9	1161	-674.31
-9	1256	-86.5388
-9	605	340.277
-9	457	-329.391
-9	630	569.725
-9	501	-1469.46
-9	588	539.888
-9	642	332.992
-9	632	-321.877
-9	663	588.193
-9	646	89.9915
-9	587	253.073
-9	681	388.122
-9	1227	814.729
-9	1121	-174.419
-9	1352	218.246
-9	1139	484.915
-9	1134	-1187.86
-9	814	295.042
-9	464	348.114
-9	491	8.39925
-9	1282	922.563
-9	1671	99.0953
-9	504	378.944
-9	519	857.768
-9	600	-448.867
-9	559	771.342
-9	601	863.298
-9	678	974.043
-9	463	373.268
-9	561	552.53
-9	565	1441.32
-9	564	1344.16
-9	576	1216.5
-9	1203	367.824
-9	651	-91.9494
-9	622	854.391
-9	712	961.577
-9	652	318.054
-9	637	716.309
-9	653	814.287
-9	1653	-89.4026
-9	1359	210.758
-9	578	-873.129
-9	1242	-72.2708
-9	1178	462.455
-9	1258	-617.391
-9	1308	546.639
-9	1317	332.941
-9	1339	927.766
-9	1342	404.002
-9	1355	-585.74
-9	512	448.952
-9	531	841.882
-9	589	137.054
-9	621	-410.77
-9	671	-898.218
-9	662	405.288
-9	1480	270.971
-9	528	756.45
-9	553	-771.668
-9	1418	-124.804
-9	1448	-228.018
-9	1531	-877.45
-9	1576	-104.859
-9	1620	-256.581
-9	1710	-247.939
-9	1712	168.212
-9	620	-980.646
-9	1441	74.2638
-9	1450	-101.156
-9	1726	50.8704
-9	731	-601.928
-9	821	698.88
-9	857	-291.969
-9	949	-215.731
-9	963	-525.402
-9	1004	339.327
-9	751	171.18
-9	772	71.724
-9	884	497.387
-9	907	-1437.12
-9	1037	666.989
-9	708	-49.2014
-9	723	257.266
-9	724	397.522
-9	972	424.114
-9	976	336.668
-9	1006	627.162
-9	1144	-131.687
-9	1145	-380.521
-9	1224	135.103
-9	1249	-252.447
-9	1265	327.718
-9	1276	-924.248
-9	1310	435.849
-9	1318	125.639
-9	1329	-46.4127
-9	1341	71.9169
-9	1348	228.697
-9	1354	-33.5887
-9	1143	1772.15
-9	1146	-273.676
-9	623	-199.794
-9	1179	-1506.13
-9	1182	1571.64
-9	1218	1132.42
-9	1226	431.495
-9	1230	293.304
-9	1255	296.234
-9	1272	348.787
-9	1291	299.952
-9	1304	1024.78
-9	885	364.713
-9	794	-337.948
-9	872	-847.403
-9	1062	838.648
-9	850	1099.48
-9	820	744.301
-9	749	789.5
-9	893	492.359
-9	954	262.035
-9	796	597.533
-9	935	191.702
-9	860	-376.131
-9	862	-1656.62
-9	783	133.533
-9	1698	489.695
-9	750	428.243
-9	702	2074.03
-9	757	517.734
-9	816	-398.289
-9	1328	602.271
-9	1195	68.5177
-9	1325	599.968
-9	1296	489.285
-9	1366	-696.575
-9	1278	238.883
-9	1309	615.285
-9	1324	12.2577
-9	1330	751.697
-9	1198	309.514
-9	1314	173.446
-9	1336	325.601
-9	1350	1131.77
-9	1147	159.716
-9	1140	978.727
-9	1264	-259.303
-9	1266	587.485
-9	1220	444.836
-9	1225	171.162
-9	1307	943.611
-9	1371	284.705
-9	978	713.598
-9	902	1484.72
-9	779	1150.31
-9	795	398.218
-9	1021	4.49153
-9	832	-703.791
-9	941	745.269
-9	848	547.865
-9	918	-835.813
-9	951	808.338
-9	1630	-186.637
-9	1672	19.0918
-9	1382	1026.32
-9	1700	-87.6063
-9	1616	1021.36
-9	1489	199.163
-9	1484	-2.83694
-9	1396	213.016
-9	1470	1235.44
-9	1513	-127.178
-9	1525	477.987
-9	1543	186.317
-9	1524	540.798
-9	1542	-376.519
-9	1413	690.173
-9	1157	-664.193
-9	1111	143.917
-9	1153	694.869
-9	1216	565.81
-9	1233	684.434
-9	1302	1467.45
-9	1245	1052.22
-9	1148	-1573.1
-9	1345	11.7521
-9	856	-530.819
-9	853	392.641
-9	943	-1118.32
-9	756	108.408
-9	1292	202.519
-9	762	361.829
-9	546	-423.185
-9	661	-107.807
-9	1554	-942.519
-9	819	564.88
-9	933	-379.46
-9	781	-99.6168
-9	1052	-209.974
-9	863	1.21844
-9	789	-212.113
-9	1645	-233.791
-9	1565	-847.189
-9	798	-900.944
-9	1008	-339.673
-9	1404	-872.322
-9	808	-364.779
-9	1589	-507.227
-9	786	59.5578
-9	746	-317.922
-9	807	-388.216
-9	1393	-172.64
-9	910	473.465
-9	581	-258.34
-9	1000	-70.0029
-9	760	244.862
-9	1059	0.999588
-9	855	273.641
-9	735	-587.067
-9	851	-634.134
-9	806	273.382
-9	1479	-310.359
-9	739	7.77144
-9	810	200.547
-9	734	-767.42
-9	940	37.0347
-9	1074	239.629
-9	1088	-703.94
-9	854	104.269
-9	929	-899.652
-9	744	621.266
-9	495	-1329.35
-9	962	-186.402
-9	1024	-496.508
-9	769	-145.933
-9	911	-478.628
-9	1434	-305.333
-9	899	-1037.12
-9	1079	728.146
-9	726	-180.056
-9	1663	-1266.24
-9	1433	-496.395
-9	1095	14.4379
-9	602	-894.81
-9	1030	-650.011
-9	817	-1254.49
-9	886	-392.637
-9	793	-1293.71
-9	828	-1444.6
-9	743	-539.573
-9	1085	-190.126
-9	740	456.841
-9	1432	26.9571
-9	804	-141.615
-9	1661	-936.073
-9	1076	-385.536
-9	1087	-609.689
-9	875	-548.511
-9	909	-531.981
-9	968	47.1731
-9	716	510.943
-9	492	-1237.03
-9	865	-314.029
-9	1585	-645.365
-9	628	-730.316
-9	1476	-686.956
-9	950	-892.154
-9	829	-857.204
-9	1346	400.752
-9	1194	414.126
-9	635	757.701
-9	1287	766.282
-9	1222	-716.788
-9	1323	679.037
-9	742	-893.416
-9	1189	913.443
-9	1207	-950.014
-9	700	363.88
-9	617	161.395
-9	473	519.751
-9	1239	507.729
-9	1212	-1318.89
-9	1277	92.718
-9	1257	1234.3
-9	1261	-7.67973
-9	1279	742.048
-9	638	383.794
-9	616	-723.536
-9	1229	-20.8607
-9	1338	474.697
-9	570	632.087
-9	1640	290.433
-9	1601	129.199
-9	1670	212.927
-9	465	252.818
-9	522	1674.19
-9	470	-2033.82
-9	1731	1024.75
-9	1388	1063.03
-9	1582	178.034
-9	1443	1308.8
-9	1454	399.242
-9	598	1217.84
-9	477	1202.94
-9	645	201.051
-9	1467	556.338
-9	471	323.586
-9	1553	689.811
-9	1402	2249.35
-9	627	493.684
-9	562	415.991
-9	607	648.712
-9	520	-209.13
-9	507	503.86
-9	593	377.053
-9	545	1030.42
-9	594	458.382
-9	591	723.403
-9	590	-36.7622
-9	472	-484
-9	494	39.7904
-9	549	2189.74
-9	668	138.429
-9	599	50.1335
-9	554	1015.33
-9	557	2043.85
-9	526	323.684
-9	604	494.354
-9	688	776.5
-9	583	132.66
-9	524	-1112.23
-9	1439	804.162
-9	1651	131.597
-9	1644	399.601
-9	1654	24.7622
-9	1395	1277.38
-9	1398	1020.02
-9	1408	1148.1
-9	1463	1488.76
-9	1394	318.297
-9	1423	859.32
-9	1445	365.652
-9	1486	1834.4
-9	1469	549.737
-9	1471	891.15
-9	1384	466.452
-9	1551	77.4814
-9	1577	272.869
-9	1415	613.334
-9	496	-175.062
-9	510	-107.374
-9	550	906.768
-9	535	635.083
-9	555	-929.613
-9	1411	984.008
